# Supplementary material for: Characterization of Extracellular Vesicle Cargo in Sjögren’s Syndrome through a SWATH-MS Proteomics Approach
Source: Int J Mol Sci. 2021 May 4;22(9):4864. doi: 10.3390/ijms22094864 (PMC8124455; doi:10.3390/ijms22094864)
Supplement: Supplementary file 1 [file ijms-22-04864-s001.zip]

Archive with 13 entries (12 files):
- supplementary files final/
- supplementary files final/Supplemental_Table_2.xlsx
- __MACOSX/supplementary files final/._Supplemental_Table_2.xlsx
- supplementary files final/Supplemental_Table_4.xlsx
- __MACOSX/supplementary files final/._Supplemental_Table_4.xlsx
- supplementary files final/Supplemental_Table_3AB.xlsx
- __MACOSX/supplementary files final/._Supplemental_Table_3AB.xlsx
- supplementary files final/Figure-S1.pdf
- __MACOSX/supplementary files final/._Figure-S1.pdf
- supplementary files final/Supplemental_Table_5.xlsx
- __MACOSX/supplementary files final/._Supplemental_Table_5.xlsx
- supplementary files final/Supplemental_Table_1.xlsx
- __MACOSX/supplementary files final/._Supplemental_Table_1.xlsx
