# Supplementary material for: Characterization of Extracellular Vesicle Cargo in Sjögren’s Syndrome through a SWATH-MS Proteomics Approach
Source: Int J Mol Sci. 2021 May 4;22(9):4864. doi: 10.3390/ijms22094864 (PMC8124455; doi:10.3390/ijms22094864)
Supplement: Supplementary file 1 [file ijms-22-04864-s001.zip › supplementary files final/Supplemental_Table_2.xlsx]

## Sheet: Normalized abundances
Suppelmental table 2: List of protein abundances, means, fold changes and p-values of Evs from heallthy controls and pSS patients
Sample Name	ID	AC	EVs_AC_R1	EVs_AC_R2	EVs_AC_R3	EVs_EM_R1	EVs_EM_R2	EVs_EM_R3	EVs_ME_R1	EVs_ME_R2	EVs_ME_R3	EVs_MZ_R1	EVs_MZ_R2	EVs_MZ_R3	EVs_SR_R1	EVs_SR_R2	EVs_SR_R3	pSS_CB_R1	pSS_CB_R2	pSS_CB_R3	pSS_FG_R1	pSS_FG_R2	pSS_FG_R3	pSS_IR_R1	pSS_IR_R2	pSS_IR_R3	pSS_LF_R1	pSS_LF_R2	pSS_LF_R3	pSS_RB_R1	pSS_RB_R2	pSS_RB_R3	pSS_SML_R1	pSS_SML_R2	pSS_SML_R3	pSS_VP_R1	pSS_VP_R2	pSS_VP_R3	Mean_Cntr	Mean_pSS	FC(pSS/Cntr)	pValue
Immunoglobulin lambda variable 8-61	A0A075B6I0	LV861_HUMAN	229478	239458	214979	87817.3	97810.9	92168.6	254216	295335	283088	97967.4	94710.7	90095.8	145444	146201	157652	102497	88762.9	102862	204883	181664	182025	334870	352483	375529	134669	146065	136817	119920	122476	136583	298365	299540	311037	96492.4	101624	111903	168428	187670	1.11424	0.528244
14-3-3 protein beta/alpha (Protein 1054) (Protein kinase C inhibitor protein 1) (KCIP-1) [Cleaved into: 14-3-3 protein beta/alpha, N-terminally processed]	P31946	1433B_HUMAN	26408.3	70637.5	66194.3	16498.1	2891.38	47360	23034.2	33820.4	31525.4	20314.5	19560.7	36898.9	51548.5	15469.7	15615.2	75414.9	73522.7	88011.4	65904	57623.7	63718.8	37277.7	35079.4	22021.7	68752.5	59145.1	26052.5	27260.8	72747.3	81149.3	60295.1	3970.65	26952.6	52269.9	42693.7	53612.2	31851.8	52070.3	1.63477	0.00815704
14-3-3 protein sigma (Epithelial cell marker protein 1) (Stratifin)	P31947	1433S_HUMAN	55936	56828.2	58970.2	80898.2	72947.8	74066.8	106141	126171	119372	61844.4	74177.7	63621.5	48174.8	38768.2	48455	491370	376055	390305	86396.7	81667.5	84140	120468	119961	113517	52331.7	51874.8	44875.4	136120	127589	106918	48190.2	61449.6	48909.5	431473	190312	198198	72424.9	160101	2.21058	0.0214359
14-3-3 protein zeta/delta (Protein kinase C inhibitor protein 1) (KCIP-1)	P63104	1433Z_HUMAN	104315	100780	98311	121250	107755	112851	336042	328571	325863	190074	172166	175866	137024	121505	127724	579245	612613	613527	349371	360769	333685	308154	290183	311967	225477	214485	216579	438642	420742	434215	113761	108517	114530	279596	260724	259452	170673	326011	1.91015	0.00101
6-phosphogluconate dehydrogenase, decarboxylating (EC 1.1.1.44)	P52209	6PGD_HUMAN	269132	231633	262598	363271	269100	287053	572824	586460	728979	407725	465646	516306	572951	249530	243104	1.06394e+06	624717	631099	952884	939734	977691	968971	970467	933150	974329	1.0015e+06	1.01411e+06	1.175e+06	966950	1.1218e+06	495873	524092	511989	886440	958799	980252	401754	889228	2.21336	5.31579e-09
Actin, alpha cardiac muscle 1 (Alpha-cardiac actin) [Cleaved into: Actin, alpha cardiac muscle 1, intermediate form]	P68032	ACTC_HUMAN	20452.2	12371.5	13653.8	32337.3	12856.5	32859.5	59905.8	23999.9	25080.5	24749.9	25729.1	25546	53993.5	52283	51768.7	135421	142762	143904	79696.8	74739.8	82569.8	82443.9	87104.4	96126.1	270272	266882	283792	180830	190330	173517	34188.9	32679.3	28337.3	68029	65106.4	44304.2	31172.5	122049	3.91529	0.000119727
Actin, cytoplasmic 1 (Beta-actin) [Cleaved into: Actin, cytoplasmic 1, N-terminally processed]	P60709	ACTB_HUMAN	2.45912e+06	2.35432e+06	2.45361e+06	3.20516e+06	3.23836e+06	3.23921e+06	8.283e+06	8.55861e+06	8.6015e+06	7.47833e+06	7.44205e+06	7.02279e+06	4.6298e+06	4.6158e+06	4.7532e+06	1.03779e+07	1.10808e+07	1.12059e+07	1.52438e+07	1.5091e+07	1.30098e+07	1.23805e+07	1.20118e+07	1.23136e+07	1.41704e+07	1.42972e+07	1.41945e+07	1.40456e+07	1.41436e+07	1.4212e+07	5.52846e+06	5.58726e+06	5.56328e+06	6.56973e+06	6.6865e+06	6.77303e+06	5.22232e+06	1.1166e+07	2.13813	2.52742e-06
Actin-related protein 2 (Actin-like protein 2)	P61160	ARP2_HUMAN	92290	52895.7	31359.7	105134	96730.2	79049.9	85528.1	96845.8	115099	70971.6	86894.7	80171.9	67836.8	59556.7	98506.6	97988.3	74565.7	98178.6	175044	171104	171264	260977	83070.9	80873.3	109609	96021.6	110625	147253	146080	153262	28465.9	117429	45257.1	36944.1	148034	79367.3	81258	115782	1.42486	0.0277043
Actin-related protein 3 (Actin-like protein 3)	P61158	ARP3_HUMAN	23606.9	226610	230175	209200	207492	68131.1	150531	152976	163129	101957	115381	277534	242125	95004.5	97584.7	180916	53170.4	142142	160891	145083	214116	227047	211480	215256	73940.7	67259.4	67831.1	169865	280828	169627	142063	84241.1	204855	216359	71779.7	75143.4	157429	151138	0.960037	0.790701
Acyl-CoA-binding protein (ACBP) (Diazepam-binding inhibitor) (DBI) (Endozepine) (EP)	P07108	ACBP_HUMAN	92483	72226.2	94113.1	135830	122705	33004.9	12729.2	180942	182747	103700	88802.1	88724.9	86431.3	85234.3	86919	127546	136620	61454.8	136350	132707	132511	51475.8	53089.7	46544.9	70427.5	11217.9	56663.8	185119	198695	178527	78915.3	32852.4	62380.8	112353	121625	140682	97772.9	101322	1.0363	0.835685
Adenylyl cyclase-associated protein 1 (CAP 1)	Q01518	CAP1_HUMAN	89730.1	101701	88482.1	98435.4	76278.1	97974.6	215238	214653	214311	202537	138939	125264	152207	139692	154737	104599	166881	168466	322126	322863	318111	153154	146872	158459	329979	261284	289933	239368	242260	240497	110768	136665	94987.5	114834	113727	146754	140679	199171	1.41579	0.0202594
ADP-ribosylation factor 5	P84085	ARF5_HUMAN	44548.3	52074.7	44603.2	99646.4	98042.7	98154.4	397480	364398	372896	155825	165979	172855	71519.4	69553.6	66000.5	242021	237674	238530	277251	280483	266484	39927.3	25018.7	203746	171729	185726	176324	290571	292668	295359	26041.7	37362.1	37177.6	156508	166728	130370	151572	179890	1.18683	0.448023
A-kinase anchor protein 3 (AKAP-3) (A-kinase anchor protein 110 kDa) (AKAP 110) (Cancer/testis antigen 82) (CT82) (Fibrous sheath protein of 95 kDa) (FSP95) (Fibrousheathin I) (Fibrousheathin-1) (Protein kinase A-anchoring protein 3) (PRKA3) (Sperm oocyte-binding protein)	O75969	AKAP3_HUMAN	66659.7	70593.3	75995.8	58113.4	6429.85	35272.5	23480.7	29651.9	25078.2	59430	54390.2	9251.34	14944.6	11319.8	23029.4	58507.8	65134.3	11301.5	19275.4	12207	4627.5	15606.1	4554.24	16478.6	47000.3	63517.1	10969.5	23872.6	26360.5	28225.7	17901.7	26792	21031.5	36147.9	9514.29	44005.2	37576	26811	0.713513	0.141518
Alpha-1-acid glycoprotein 1 (AGP 1) (Orosomucoid-1) (OMD 1)	P02763	A1AG1_HUMAN	126573	117580	133806	134386	143586	126630	257516	289651	287917	115187	75601.6	77402.6	80282.3	62751	99026.2	220197	236443	210096	1.18142e+06	1.18718e+06	1.1791e+06	90848.1	118246	145479	508506	483719	496097	384914	420949	424560	142442	203048	108942	271864	218458	203575	141860	401719	2.8318	0.00831566
Alpha-1-syntrophin (59 kDa dystrophin-associated protein A1 acidic component 1) (Pro-TGF-alpha cytoplasmic domain-interacting protein 1) (TACIP1) (Syntrophin-1)	Q13424	SNTA1_HUMAN	36033.6	44172.1	36795.3	14683.2	12408	12269.2	52913.3	21927.4	26758.8	23960	23848.3	22456.6	12796.1	11825.6	15147.4	61892.5	44298.4	19066.5	14247.2	20941	20857.6	18449.6	27957	20965.1	31596.3	3835.99	43588.8	27905.3	25194.1	48690.3	7101.83	17826.2	20489.4	12896	11684.8	19729.4	24533	24724.4	1.0078	0.967334
Alpha-2-HS-glycoprotein (Alpha-2-Z-globulin) (Ba-alpha-2-glycoprotein) (Fetuin-A) [Cleaved into: Alpha-2-HS-glycoprotein chain A; Alpha-2-HS-glycoprotein chain B]	P02765	FETUA_HUMAN	294549	334177	269796	1.98951e+06	408753	1.79132e+06	488677	501218	537169	572178	704012	1.3667e+06	629492	605839	621556	1.18832e+06	886026	1.20959e+06	1.43261e+06	1.41886e+06	1.46127e+06	392315	357925	359944	838094	802550	849330	1.0243e+06	1.05514e+06	1.11051e+06	388570	240527	365498	656946	520683	510446	740997	812832	1.09694	0.646182
Alpha-2-macroglobulin (Alpha-2-M) (C3 and PZP-like alpha-2-macroglobulin domain-containing protein 5)	P01023	A2MG_HUMAN	908189	1.02527e+06	1.02776e+06	785149	916179	851300	7.20087e+06	5.12134e+06	5.45969e+06	1.41211e+06	1.47469e+06	1.39691e+06	1.58418e+06	1.53626e+06	1.64875e+06	1.19429e+07	1.16981e+07	1.21207e+07	1.5989e+07	1.63153e+07	1.63726e+07	2.72012e+06	2.69358e+06	2.68357e+06	4.70813e+06	4.87889e+06	4.91725e+06	2.2308e+06	2.10067e+06	2.15231e+06	1.90641e+06	1.82529e+06	1.97394e+06	2.04592e+06	2.04207e+06	2.07548e+06	2.15658e+06	5.9711e+06	2.76879	0.0146315
Alpha-2-macroglobulin-like protein 1 (C3 and PZP-like alpha-2-macroglobulin domain-containing protein 9)	A8K2U0	A2ML1_HUMAN	539927	610930	694805	716059	750549	694461	1.27405e+06	1.2579e+06	1.41903e+06	352755	471887	450252	512994	547269	279409	1.00123e+06	1.10281e+06	1.00807e+06	754007	572654	792797	1.44203e+06	1.28171e+06	1.33933e+06	1.15864e+06	337710	501165	813896	631885	612170	583608	471595	539170	984179	819242	963467	704818	843399	1.19662	0.214329
Alpha-actinin-1 (Alpha-actinin cytoskeletal isoform) (F-actin cross-linking protein) (Non-muscle alpha-actinin-1)	P12814	ACTN1_HUMAN	142619	154683	145129	164788	190394	162378	415475	412385	410294	264613	236556	320151	180692	162178	168697	252074	270981	241228	801279	791502	779066	338061	505989	317804	385288	292815	304748	677825	682055	680561	86362.4	202133	188130	499734	569289	563149	235402	449051	1.90759	0.00155795
Alpha-amylase 1 (EC 3.2.1.1) (1,4-alpha-D-glucan glucanohydrolase 1) (Salivary alpha-amylase)	P04745	AMY1_HUMAN	1.5761e+07	1.5855e+07	1.58559e+07	3.67664e+07	3.69109e+07	3.73192e+07	6.36776e+06	6.52445e+06	6.59631e+06	3.69782e+07	3.60212e+07	3.72105e+07	3.25697e+07	3.1577e+07	3.16877e+07	2.16317e+06	1.99416e+06	2.10963e+06	3.67769e+06	2.89984e+06	3.52187e+06	5.2413e+06	5.02132e+06	5.21223e+06	3.5302e+06	3.55512e+06	3.38961e+06	6.63806e+06	6.46947e+06	6.32516e+06	3.46973e+07	3.50466e+07	3.50882e+07	8.65235e+06	8.73952e+06	8.77258e+06	2.56001e+07	9.17835e+06	0.358528	0.000215633
Alpha-enolase (EC 4.2.1.11) (2-phospho-D-glycerate hydro-lyase) (C-myc promoter-binding protein) (Enolase 1) (MBP-1) (MPB-1) (Non-neural enolase) (NNE) (Phosphopyruvate hydratase) (Plasminogen-binding protein)	P06733	ENOA_HUMAN	358199	482260	254018	549696	429894	495756	832717	916666	1.01785e+06	557248	460183	531800	443175	615552	624238	510692	376083	897798	1.39608e+06	1.42082e+06	1.37677e+06	641736	699447	696600	296422	701325	1.06485e+06	571170	1.04099e+06	1.03654e+06	1.38014e+06	1.3588e+06	1.37789e+06	778842	957850	583042	571284	912566	1.5974	0.00261356
Anion exchange protein 2 (AE 2) (Anion exchanger 2) (Non-erythroid band 3-like protein) (BND3L) (Solute carrier family 4 member 2)	P04920	B3A2_HUMAN	20272.6	14860.5	2584.94	36691.1	41232.5	33161	3770.59	3018.58	3925.22	4861.32	2137.54	42822	8562.98	3063.25	2991.25	14276.6	11182.5	6582.06	11078.5	1200.23	16100.7	6223.07	15528.2	5983.59	22155.7	18024	73620.9	2989.31	11277.2	15873.7	14180.7	16528.1	10266.4	33640.1	5000.51	28086.6	14930.4	16180.9	1.08376	0.812657
Ankycorbin (Ankyrin repeat and coiled-coil structure-containing protein) (Novel retinal pigment epithelial cell protein) (Retinoic acid-induced protein 14)	Q9P0K7	RAI14_HUMAN	48012.4	46590.9	68045.3	89801	172363	94111.1	198126	159469	211931	89357.4	96319.9	48481	59820	23844.4	63730.1	229258	197642	76685.3	51345.6	243137	275899	39219.7	91239.8	100708	193657	105162	104601	88218.9	93711.7	94761.9	70129.5	62504	67084.8	397377	423879	150754	98000.2	150332	1.534	0.102063
Ankyrin repeat domain-containing protein SOWAHC (Ankyrin repeat domain-containing protein 57) (Protein sosondowah homolog C)	Q53LP3	SWAHC_HUMAN	38918.7	72912.3	37963.9	59981.2	45106.6	50029.3	48813.9	96731.2	40959.9	46323.8	55723.5	14127.5	78494.6	71511.9	47590.1	79113.5	20120.4	68810.7	23850.6	23701.6	73420.3	61955.5	37081	82324.4	36557.4	36421.7	18481.8	48304.8	70584.4	45118.3	37124.6	25310.9	99904.4	26569	76476.9	24934.1	53679.2	48388.9	0.901445	0.499425
Annexin A1 (Annexin I) (Annexin-1) (Calpactin II) (Calpactin-2) (Chromobindin-9) (Lipocortin I) (Phospholipase A2 inhibitory protein) (p35)	P04083	ANXA1_HUMAN	1.91498e+06	2.01413e+06	1.94526e+06	1.81758e+06	1.61557e+06	1.80566e+06	1.72156e+06	1.78903e+06	1.6316e+06	2.72371e+06	2.64799e+06	2.63159e+06	1.46425e+06	1.55267e+06	1.49108e+06	5.52579e+06	5.23778e+06	5.30015e+06	2.27627e+06	2.25965e+06	2.28377e+06	3.32548e+06	3.26809e+06	3.2634e+06	1.32702e+06	1.35995e+06	1.40775e+06	5.75202e+06	5.66399e+06	5.81505e+06	1.41202e+06	1.36755e+06	1.33856e+06	2.76197e+06	2.79101e+06	2.75634e+06	1.91778e+06	3.16636e+06	1.65106	0.00835111
Annexin A2 (Annexin II) (Annexin-2) (Calpactin I heavy chain) (Calpactin-1 heavy chain) (Chromobindin-8) (Lipocortin II) (Placental anticoagulant protein IV) (PAP-IV) (Protein I) (p36)	P07355	ANXA2_HUMAN	116886	137401	161248	85860	105938	104199	258480	255620	244106	171667	195021	149429	106358	102430	117492	169826	172518	125700	67493.2	64582.3	114233	374057	358308	366666	272326	264251	257280	230895	243152	177795	443124	400199	366129	236062	134534	282611	154142	243892	1.58225	0.00755796
Annexin A3 (35-alpha calcimedin) (Annexin III) (Annexin-3) (Inositol 1,2-cyclic phosphate 2-phosphohydrolase) (Lipocortin III) (Placental anticoagulant protein III) (PAP-III)	P12429	ANXA3_HUMAN	193441	152733	181919	531811	502089	489107	1.29942e+06	1.20649e+06	1.21164e+06	622268	872994	810971	217304	290739	214877	462350	462285	815390	962090	944782	949549	639047	664649	638806	569457	549369	553103	2.07506e+06	2.04316e+06	2.03037e+06	407369	410046	439453	612341	599795	574899	586520	828732	1.41296	0.150831
Annexin A5 (Anchorin CII) (Annexin V) (Annexin-5) (Calphobindin I) (CBP-I) (Endonexin II) (Lipocortin V) (Placental anticoagulant protein 4) (PP4) (Placental anticoagulant protein I) (PAP-I) (Thromboplastin inhibitor) (Vascular anticoagulant-alpha) (VAC-alpha)	P08758	ANXA5_HUMAN	49006.5	47465.1	47824.6	106568	95397.7	100546	21201.8	113506	117471	111015	107979	96563.9	35964.8	32430	34283.3	115973	122644	135210	97487.6	106363	100848	106598	106563	98756.6	120148	124468	112903	321855	313121	310527	121839	116553	108774	106459	112783	119673	74481.5	141883	1.90495	0.00235906
Annexin A6 (67 kDa calelectrin) (Annexin VI) (Annexin-6) (Calphobindin-II) (CPB-II) (Chromobindin-20) (Lipocortin VI) (Protein III) (p68) (p70)	P08133	ANXA6_HUMAN	137206	145430	140236	111072	88537.5	104985	450920	437853	445011	148773	130674	310857	117399	90019.5	92803.1	505496	19980.2	335338	595067	604011	617842	216588	216886	208525	141321	483957	481699	771895	815172	798147	105920	96526.1	104260	203956	190985	187708	196785	366728	1.86359	0.0257595
Antileukoproteinase (ALP) (BLPI) (HUSI-1) (Mucus proteinase inhibitor) (MPI) (Protease inhibitor WAP4) (Secretory leukocyte protease inhibitor) (Seminal proteinase inhibitor) (WAP four-disulfide core domain protein 4)	P03973	SLPI_HUMAN	598917	614979	600652	1.76013e+06	1.90565e+06	1.93009e+06	3.61329e+06	3.62228e+06	3.59622e+06	1.59476e+06	1.50845e+06	1.68071e+06	834103	833107	802345	968068	1.21275e+06	1.2173e+06	1.55156e+06	1.53427e+06	1.551e+06	1.76752e+06	1.69151e+06	1.79624e+06	680192	603557	628726	2.52233e+06	2.69356e+06	2.66212e+06	2.37476e+06	2.18068e+06	2.23974e+06	1.78201e+06	1.77841e+06	1.7087e+06	1.69971e+06	1.67357e+06	0.98462	0.928746
Apolipoprotein A-I (Apo-AI) (ApoA-I) (Apolipoprotein A1) [Cleaved into: Proapolipoprotein A-I (ProapoA-I); Truncated apolipoprotein A-I (Apolipoprotein A-I(1-242))]	P02647	APOA1_HUMAN	656814	594034	543004	974644	1.02336e+06	995047	2.01233e+06	2.03607e+06	2.0881e+06	931246	843164	658574	1.07954e+06	945914	977896	6.11152e+06	6.38938e+06	6.13402e+06	4.27541e+06	4.39877e+06	4.41127e+06	1.15009e+06	1.01557e+06	1.23386e+06	3.37167e+06	2.60235e+06	2.72207e+06	3.49405e+06	3.63321e+06	6.02622e+06	6.70708e+06	6.9561e+06	6.81679e+06	2.06772e+06	2.16046e+06	2.5915e+06	1.09065e+06	4.01281e+06	3.67929	4.32759e-06
Apolipoprotein A-II (Apo-AII) (ApoA-II) (Apolipoprotein A2) [Cleaved into: Proapolipoprotein A-II (ProapoA-II); Truncated apolipoprotein A-II (Apolipoprotein A-II(1-76))]	P02652	APOA2_HUMAN	12245.9	15619.1	12967	94933.6	106119	105034	80645.9	82133.3	88402.6	83156.4	73512.1	75034.6	76177	47366.1	77030.5	887686	922696	896946	346836	373769	370303	144596	173068	10657.1	653637	605460	357550	209750	247612	101374	1.10717e+06	1.16016e+06	1.08508e+06	60198.2	38069	213528	68691.8	474578	6.90881	0.000294655
Azurocidin (Cationic antimicrobial protein CAP37) (Heparin-binding protein) (HBP) (hHBP)	P20160	CAP7_HUMAN	636010	588886	556544	1.11163e+06	1.12782e+06	1.12134e+06	5.8768e+06	5.84604e+06	6.0202e+06	1.52772e+06	1.57885e+06	1.55439e+06	596735	473114	503072	7.99971e+06	7.69137e+06	7.5193e+06	6.636e+06	6.49666e+06	6.64637e+06	1.67197e+06	1.50842e+06	1.51677e+06	3.36072e+06	3.42817e+06	3.52874e+06	2.67238e+06	2.72608e+06	2.70765e+06	3.04963e+06	2.25319e+06	2.3038e+06	688496	727078	609558	1.94128e+06	3.60676e+06	1.85793	0.0416335
Bactericidal permeability-increasing protein (BPI) (CAP 57)	P17213	BPI_HUMAN	339568	321896	337824	267308	218660	209056	703289	668922	700629	399706	365409	389807	270599	231901	250316	246611	146865	172058	1.23805e+06	1.24377e+06	1.26346e+06	482529	454501	225667	339424	174852	280729	980940	925584	887449	341643	280383	285216	343524	310226	265812	378326	518538	1.37061	0.201117
Basic salivary proline-rich protein 2 (Salivary proline-rich protein) (Con1 glycoprotein) [Cleaved into: Basic proline-rich peptide IB-1; Basic proline-rich peptide P-E (IB-9); Basic proline-rich peptide IB-7; Basic proline-rich peptide IB-8c (Basic peptide P-F); Basic proline-rich peptide IB-4]	P02812	PRB2_HUMAN	251435	248291	273296	362519	372269	418682	479378	488980	336588	789057	816135	814552	306309	310266	236176	143026	165794	146308	212174	208646	158709	124710	136233	114187	290174	353343	295308	226968	202309	157448	137635	197279	124681	264782	314260	264960	433596	201854	0.465535	3.52476e-05
Basic salivary proline-rich protein 3 (Parotid salivary glycoprotein G1) (Proline-rich protein G1)	Q04118	PRB3_HUMAN	32660.8	32419	33475.1	27803.5	27630.1	26298	33734.3	35834.8	31274.3	42554.5	41334.4	34024	37596.5	38256.8	37047.4	30697.5	42852	29662.9	10237.5	10953.3	13490.4	9077.32	9112.66	11669.7	3343.61	41426.2	43016.5	17910.7	17884.3	17145.8	10574.5	17518.8	12149.8	22196.5	23866.8	19128.8	34129.6	19710.3	0.577513	7.27096e-05
B-cell scaffold protein with ankyrin repeats	Q8NDB2	BANK1_HUMAN	26902.3	30439.9	24166.3	19924.6	19017.3	15654.4	13240.8	14261.8	16440.4	8288.69	93193.1	84213.9	18609.1	31501.1	15758.8	193812	178700	169851	230243	270107	232639	87738.6	98161.1	81053.8	15284	19629.4	16009.2	13885.3	9072.07	12461	9120.79	9527.18	5443.05	10213.4	14576.6	198198	28774.2	89320.3	3.10418	0.0205664
Beta-2-microglobulin [Cleaved into: Beta-2-microglobulin form pI 5.3]	P61769	B2MG_HUMAN	250768	195131	29227.8	48717.4	63934.3	73031.7	58079	42270.5	168584	68424.7	49125.9	54662.9	71505.8	87929.5	48434.9	172491	53369.3	166536	46191.7	138604	46432.7	166064	192396	119448	99899	101447	43381.3	90631.5	61798.4	56292	227482	209424	210117	148559	151316	142151	87321.8	125906	1.44187	0.0738223
Beta-klotho (BKL) (BetaKlotho) (Klotho beta-like protein)	Q86Z14	KLOTB_HUMAN	258645	274882	263991	395543	393752	392735	870940	805291	848405	87514.6	82833.9	84379.7	68437.6	110672	87520.9	214644	193250	209691	3.42482e+06	3.38766e+06	3.33046e+06	520719	530209	529329	159160	185838	124317	1.2994e+06	1.3201e+06	1.37239e+06	103111	104657	47252.8	663026	695360	662970	335036	908493	2.71162	0.0601169
BPI fold-containing family A member 1 (Lung-specific protein X) (Nasopharyngeal carcinoma-related protein) (Palate lung and nasal epithelium clone protein) (Secretory protein in upper respiratory tracts) (Short PLUNC1) (SPLUNC1) (Tracheal epithelium-enriched protein) (Von Ebner protein Hl)	Q9NP55	BPIA1_HUMAN	257905	255117	262006	602781	520059	498800	105941	112887	98795.1	293157	288453	299844	401265	415727	364788	1.55686e+06	1.54448e+06	1.52222e+06	130257	137545	114260	150565	155543	167494	208297	251850	212165	2.09991e+06	2.06061e+06	2.14553e+06	412198	475961	451467	429428	500394	507548	318502	725456	2.27771	0.043668
BPI fold-containing family A member 2 (Parotid secretory protein) (PSP) (Short palate, lung and nasal epithelium carcinoma-associated protein 2)	Q96DR5	BPIA2_HUMAN	1.86036e+06	2.35772e+06	2.38701e+06	1.56806e+06	1.52757e+06	1.58174e+06	3.4991e+06	3.62992e+06	3.6758e+06	2.56105e+06	2.463e+06	2.47074e+06	1.23914e+06	1.15565e+06	1.26974e+06	3.77023e+06	3.7677e+06	3.94331e+06	1.13269e+06	1.16103e+06	1.11119e+06	1.9843e+06	1.97707e+06	2.09161e+06	1.28255e+06	1.39068e+06	1.27628e+06	9.3958e+06	9.74485e+06	9.46628e+06	3.76525e+06	3.88163e+06	3.76457e+06	5.93519e+06	5.89789e+06	6.13413e+06	2.21644e+06	3.94639e+06	1.78051	0.0295725
BPI fold-containing family B member 1 (Long palate, lung and nasal epithelium carcinoma-associated protein 1) (von Ebner minor salivary gland protein) (VEMSGP)	Q8TDL5	BPIB1_HUMAN	2.24234e+06	2.2991e+06	2.36177e+06	1.36735e+07	1.37886e+07	1.44406e+07	2.25348e+06	2.26264e+06	2.51678e+06	4.30782e+06	4.43345e+06	4.49291e+06	3.32088e+06	3.44977e+06	3.38641e+06	2.22284e+07	2.22608e+07	2.29262e+07	1.40419e+06	1.46948e+06	1.52394e+06	6.21383e+06	5.78946e+06	6.02675e+06	4.8723e+06	4.76539e+06	4.7056e+06	2.9639e+07	2.97958e+07	2.97364e+07	1.60637e+07	1.62884e+07	1.56396e+07	1.25932e+07	1.29776e+07	1.33601e+07	5.282e+06	1.33467e+07	2.52682	0.00524896
BPI fold-containing family B member 2 (Bactericidal/permeability-increasing protein-like 1) (BPI-like 1) (Long palate, lung and nasal epithelium carcinoma-associated protein 2) (RYSR)	Q8N4F0	BPIB2_HUMAN	970128	941070	930038	4.54506e+06	4.44373e+06	4.40946e+06	694624	872361	867027	2.34797e+06	1.88312e+06	2.25865e+06	1.55161e+06	1.53871e+06	1.41188e+06	8.21813e+06	7.9403e+06	8.7504e+06	1.33076e+06	878590	866959	2.53982e+06	2.20316e+06	2.48121e+06	1.37083e+06	1.56379e+06	1.28533e+06	4.89444e+06	4.89849e+06	4.88467e+06	3.19142e+06	2.99192e+06	3.20114e+06	4.89104e+06	4.98759e+06	4.9109e+06	1.9777e+06	3.72766e+06	1.88485	0.0164323
Calcium-activated chloride channel regulator 4 (EC 3.4.-.-) (Calcium-activated chloride channel family member 4) (hCLCA4) (Calcium-activated chloride channel protein 2) (CaCC-2) (hCaCC-2) (Chloride channel accessory 4) [Cleaved into: Calcium-activated chloride channel regulator 4, 110 kDa form; Calcium-activated chloride channel regulator 4, 30 kDa form]	Q14CN2	CLCA4_HUMAN	43470.4	34306.7	39772.1	12009.1	20295.7	15873.4	69284.1	71438.9	72600.4	194007	32452.4	49970.3	20278.5	19880.9	15272	228458	229390	247030	75788	87080.7	81101.5	39856	42820	40407.8	38092	28201.1	33585.5	91721.7	117962	127058	79793.8	77482.5	32301.1	25216.2	26433.6	27503.1	47394.1	84632.5	1.78572	0.0802497
Calmodulin-3	P0DP25	CALM3_HUMAN	23719.7	31926.5	21053.5	31277.8	36364	38468.2	44780.4	96899.3	42543.9	35907.9	43020.3	53087.1	72973.5	42948.2	29547.1	42739.3	53440.9	42571.4	103347	109582	32556.2	36431.1	118934	109012	38139.8	57966.8	41127	59581	73524.6	54034	25335.4	36795.2	70908.7	40540.6	40605.5	44110.1	42967.8	58632.5	1.36457	0.0732659
Calmodulin-like protein 3 (CaM-like protein) (CLP) (Calmodulin-related protein NB-1)	P27482	CALL3_HUMAN	84370	30615.7	92301.6	25224	23505.5	18770.6	95774.5	95295.1	101515	78819.9	72568.5	78399.6	51896.9	59829.2	58585.2	80192.9	70993.1	84165.7	96084.8	103110	84364.3	62280	59169.2	85545.5	35757.6	24968.3	51397.6	79145.3	75994.3	73058.8	32634.9	31120.7	24560.7	48171	57871.5	60920.4	64498.1	62928.9	0.97567	0.858242
Carbonic anhydrase 6 (EC 4.2.1.1) (Carbonate dehydratase VI) (Carbonic anhydrase VI) (CA-VI) (Salivary carbonic anhydrase) (Secreted carbonic anhydrase)	P23280	CAH6_HUMAN	3.35769e+06	3.64692e+06	3.66121e+06	1.64289e+06	1.74721e+06	1.8089e+06	2.49944e+06	2.5533e+06	2.36897e+06	1.01428e+07	1.07724e+07	1.04468e+07	9.22883e+06	9.49175e+06	9.77906e+06	2.6688e+06	2.98566e+06	2.65245e+06	1.22833e+06	1.28135e+06	1.26808e+06	3.55771e+06	3.45074e+06	3.32495e+06	3.75641e+06	3.3431e+06	3.61574e+06	4.13713e+06	4.24217e+06	4.26497e+06	1.4971e+07	1.45756e+07	1.49398e+07	2.3877e+06	2.97004e+06	2.4226e+06	5.54321e+06	4.66878e+06	0.842252	0.535662
Carcinoembryonic antigen-related cell adhesion molecule 8 (CD67 antigen) (Carcinoembryonic antigen CGM6) (Non-specific cross-reacting antigen NCA-95) (CD antigen CD66b)	P31997	CEAM8_HUMAN	203139	199928	205652	212057	223637	227873	797465	751216	771600	389797	397795	399661	204138	230617	253336	1.22558e+06	1.24465e+06	1.20883e+06	1.07351e+06	1.07008e+06	1.1375e+06	565721	549067	566802	1.00812e+06	1.07012e+06	1.09337e+06	1.30966e+06	1.31456e+06	1.32404e+06	391491	401283	424552	561251	535738	593337	364527	889012	2.43881	1.29535e-05
Catalase (EC 1.11.1.6)	P04040	CATA_HUMAN	340915	313244	95050.1	124330	192632	110229	254938	263106	243109	149175	161517	185984	280597	160927	214444	105776	76407	160749	246309	276738	201044	141003	166791	117944	113262	100233	145440	227513	141506	140358	145210	163899	149310	169589	134745	82871.2	206013	152700	0.741214	0.0155693
Cathelicidin antimicrobial peptide (18 kDa cationic antimicrobial protein) (CAP-18) (hCAP-18) [Cleaved into: Antibacterial peptide FALL-39 (FALL-39 peptide antibiotic); Antibacterial peptide LL-37]	P49913	CAMP_HUMAN	595773	269439	267064	276958	263361	261018	860180	859222	817111	229538	272574	258554	163378	169803	146585	265592	223467	223279	1.15359e+06	868633	1.03547e+06	242133	185387	194977	266367	239144	241894	1.69248e+06	1.6448e+06	1.66935e+06	468309	473494	434121	771733	727026	751290	380704	655835	1.72269	0.0660987
Cathepsin G (CG) (EC 3.4.21.20)	P08311	CATG_HUMAN	1.03985e+06	1.07784e+06	1.09671e+06	1.91783e+06	2.02957e+06	2.00679e+06	8.98644e+06	8.98944e+06	9.23201e+06	1.30008e+06	1.34849e+06	1.36037e+06	772772	778400	786410	8.29948e+06	8.02773e+06	7.92115e+06	4.29397e+06	4.51615e+06	4.65679e+06	9.09286e+06	8.96205e+06	8.96615e+06	6.33075e+06	6.02899e+06	6.05357e+06	3.95526e+06	3.90248e+06	4.02223e+06	3.21193e+06	4.02267e+06	4.09788e+06	1.9552e+06	2.09151e+06	2.04939e+06	2.8482e+06	5.35515e+06	1.88019	0.011383
CD59 glycoprotein (1F5 antigen) (20 kDa homologous restriction factor) (HRF-20) (HRF20) (MAC-inhibitory protein) (MAC-IP) (MEM43 antigen) (Membrane attack complex inhibition factor) (MACIF) (Membrane inhibitor of reactive lysis) (MIRL) (Protectin) (CD antigen CD59)	P13987	CD59_HUMAN	795477	848494	834130	684966	709781	713543	805254	800555	856518	939297	956852	945054	608931	598147	577246	2.29628e+06	2.40149e+06	2.30506e+06	878141	875855	916649	1.18904e+06	1.18559e+06	1.16379e+06	1.46693e+06	1.39655e+06	1.59309e+06	1.31727e+06	1.45089e+06	1.45788e+06	1.29281e+06	1.35203e+06	1.29254e+06	1.0391e+06	1.01067e+06	1.06438e+06	778283	1.37838e+06	1.77106	1.57887e-05
CD9 antigen (5H9 antigen) (Cell growth-inhibiting gene 2 protein) (Leukocyte antigen MIC3) (Motility-related protein) (MRP-1) (Tetraspanin-29) (Tspan-29) (p24) (CD antigen CD9)	P21926	CD9_HUMAN	67175.6	55415.3	57070.9	68732.5	63311.2	64197.8	45948.8	52438.7	53215.4	37539.9	42318.5	37500.9	47887.4	34630.5	47599.6	35454.7	79599	73985.9	13551.7	37869.8	66660.1	89369.7	19075.9	18436.1	24182.1	77881.5	10928.3	57044.1	56834.4	50072.2	26510.1	25215.4	24614.9	66936.3	79365.3	123039	51665.5	50315.6	0.973871	0.870165
Cell division control protein 42 homolog (G25K GTP-binding protein)	P60953	CDC42_HUMAN	32479.6	39029.6	31003.1	64522.1	38752.1	41384	98103.2	105027	44993.3	67321.8	55871.6	89450.5	77400	40397.1	41853.8	117689	118934	120511	84248.6	77109.8	73080.4	75103	68712.8	71383.6	73444.6	80616.1	77633.9	96330.6	98901.7	89393.1	48878	68894.6	49324.4	44666.6	52970	30671.3	57839.3	77071.3	1.33251	0.0261523
Ceruloplasmin (EC 1.16.3.1) (Ferroxidase)	P00450	CERU_HUMAN	90962.1	113509	122845	144208	97081.4	80205.8	289492	261364	271567	46583.5	67860.2	46454.2	98450.7	129421	114999	169278	165050	207119	210085	672896	648880	181954	172302	167039	130227	114069	119017	121010	349858	362659	133740	142961	76833.8	111964	64543.5	122121	131667	211600	1.60709	0.0946577
Chloride intracellular channel protein 1 (Chloride channel ABP) (Nuclear chloride ion channel 27) (NCC27) (Regulatory nuclear chloride ion channel protein) (hRNCC)	O00299	CLIC1_HUMAN	43014	44410.3	24168.5	96791.3	103229	58709.9	122691	127631	120361	104139	97046.2	81004.2	75295.5	86607.6	79520.6	179924	201748	186988	157129	157634	157866	175947	164832	156998	153143	135693	155396	194152	181495	197127	99745.6	58661.6	126484	130839	13174.9	125621	84307.9	148124	1.75694	4.78215e-05
Clusterin (Aging-associated gene 4 protein) (Apolipoprotein J) (Apo-J) (Complement cytolysis inhibitor) (CLI) (Complement-associated protein SP-40,40) (Ku70-binding protein 1) (NA1/NA2) (Testosterone-repressed prostate message 2) (TRPM-2) [Cleaved into: Clusterin beta chain (ApoJalpha) (Complement cytolysis inhibitor a chain); Clusterin alpha chain (ApoJbeta) (Complement cytolysis inhibitor b cha…	P10909	CLUS_HUMAN	3.61732e+06	3.73559e+06	3.67789e+06	1.29638e+06	1.38348e+06	1.2554e+06	1.47199e+06	1.25056e+06	1.37282e+06	1.51968e+06	1.55829e+06	1.60857e+06	3.33846e+06	3.26187e+06	3.1959e+06	2.80028e+06	2.79165e+06	2.8339e+06	1.54418e+06	1.49886e+06	1.50042e+06	848604	2.14892e+06	2.16486e+06	1.635e+06	1.64664e+06	1.62985e+06	2.94298e+06	2.96743e+06	2.8649e+06	3.87278e+06	2.59535e+06	3.79296e+06	1.41261e+06	1.32122e+06	2.04716e+06	2.23628e+06	2.23145e+06	0.997842	0.987848
Coatomer subunit gamma-2 (Gamma-2-coat protein) (Gamma-2-COP)	Q9UBF2	COPG2_HUMAN	110917	117909	116931	31680.5	34897.1	35693.8	94923.3	83523.6	88387.1	29962.2	28728.1	29064.1	32029.7	24790	32658.1	27038.9	20664.1	20551.1	54921.3	48441	52036.5	158356	146576	154170	36155.3	26675.6	42459.5	58221.6	59740.1	65764.4	107826	118622	118571	63816.4	33323.1	42579.8	59472.9	69357.6	1.1662	0.491892
Cofilin-1 (18 kDa phosphoprotein) (p18) (Cofilin, non-muscle isoform)	P23528	COF1_HUMAN	75022.7	81140.2	74100.9	113634	96767.4	96423.9	157221	153030	135528	125738	147757	126827	99290.5	113243	96787.4	365844	330529	264448	256268	261333	267313	218983	198682	239963	254188	267610	248035	147173	161189	142211	102875	108338	113830	151159	139979	157363	112834	209396	1.85579	3.29852e-05
Coiled-coil domain-containing protein 153	Q494R4	CC153_HUMAN	24287.8	315467	377016	30275.3	54098	180065	235554	33976.2	35274.5	190965	8387.44	185244	372961	321576	175720	112731	114666	28004.9	19836.5	10557.8	25496.9	46431.6	32167.2	7639.88	11096.7	128389	122516	210584	189030	71982.7	54787.5	46396.6	209073	181261	110399	34118.9	169391	84150.8	0.496784	0.0172085
Collagen alpha-1(IV) chain [Cleaved into: Arresten]	P02462	CO4A1_HUMAN	28224.1	7398.38	209240	88611.4	95249.2	91488	50850.3	149355	139508	130704	35334.3	131136	49191.5	51969.2	162435	127521	116310	143680	28292.8	94976.1	130853	235248	240218	211646	174897	160675	170420	125523	119600	130010	221967	202631	219431	156156	163867	121782	94713	156938	1.65699	0.00190809
Collagen alpha-1(VII) chain (Long-chain collagen) (LC collagen)	Q02388	CO7A1_HUMAN	37377.2	40085.4	101241	47063.2	33716.1	46366.1	59551.7	69248.8	63930.2	39509.9	50041.8	118367	73327.4	70470.2	82980.1	38301.9	49748.1	47875.2	20433.5	32323.4	4854.4	29074.6	27561.7	64842.5	51647.6	88195.7	24884.2	54550.5	66889.1	65366.3	57619.7	33093.1	90317	63471.1	85616.8	110401	62218.4	52717.5	0.847298	0.282264
Collagen alpha-1(XII) chain	Q99715	COCA1_HUMAN	80385.2	11150.8	10812.5	9629.92	895921	8414	11555.3	8371.45	7001.97	52065.2	11246.3	52306.5	24353.4	33352.2	14372.3	98037.2	24263.9	77996.6	11010.6	160586	10760.5	9953.94	953926	8750.38	13704.8	1.46904e+06	6070.18	47730.9	19820.3	6616.1	1.88796e+06	1.77824e+06	1.80571e+06	20851.9	9630.31	913229	82062.5	444471	5.41625	0.0621362
Collagen alpha-2(I) chain (Alpha-2 type I collagen)	P08123	CO1A2_HUMAN	55751.5	16485.5	63932.9	24245.9	366801	30953.3	83681.2	49286.1	61192.6	34391.1	376698	36058.2	184637	37668.4	196037	323484	64364.5	44756.4	72100.5	69481.5	62725	27658.4	19646.2	26124.8	392058	32199.4	298023	396047	336872	318832	14665.5	14832.3	17920.1	15591.2	411921	24286.3	107855	142076	1.31729	0.482216
Collagen alpha-2(XI) chain	P13942	COBA2_HUMAN	3437.68	34569.8	653.11	13834.2	14989.7	3334.37	11470.1	10476.7	12907.7	11895.8	11020.5	7968.29	20132	1329.15	2674.76	31732.5	9850.47	7955.25	6640.6	5035.38	19617	4241.6	4414.51	13487	7153.25	10961.1	5180.7	9475.95	5939.56	9003.37	4005.53	4728.48	4895.09	7902.17	6754.93	4364.33	10712.9	8730.42	0.814943	0.437675
Collagen alpha-4(IV) chain	P53420	CO4A4_HUMAN	176994	191865	185354	19865.6	11769.8	115405	247864	265604	241888	54709.9	32504.6	130798	144170	160570	240590	162127	147538	163419	274263	73814.2	80007.1	107037	30208.4	175403	246609	20211.4	172773	33125	318818	40910.2	38117.9	26847.7	19956.2	28856	34673.1	32827.2	147997	106073	0.716727	0.175976
Collagen alpha-6(VI) chain	A6NMZ7	CO6A6_HUMAN	22215.9	29107.5	24789.5	42407.4	17645.7	86955.7	58174.6	35646.9	68197.7	19919	21358.4	22340.4	15474.4	16262.4	20972.3	88405.8	7899.52	8726.77	56790.2	7203.32	14645.3	151343	44581.3	122964	91472.4	50772	59387.4	111488	10226.2	54851.5	50678	40333.2	48811.9	15568.2	29568.5	24408.3	33431.2	51910.7	1.55276	0.118635
Complement C3 (C3 and PZP-like alpha-2-macroglobulin domain-containing protein 1) [Cleaved into: Complement C3 beta chain; C3-beta-c (C3bc); Complement C3 alpha chain; C3a anaphylatoxin; Acylation stimulating protein (ASP) (C3adesArg); Complement C3b alpha' chain; Complement C3c alpha' chain fragment 1; Complement C3dg fragment; Complement C3g fragment; Complement C3d fragment; Complement C3f fra…	P01024	CO3_HUMAN	850182	518921	896990	573274	584758	600564	1.2123e+06	1.08701e+06	426567	634090	608376	657011	768590	769948	385538	1.67753e+06	1.79171e+06	1.81522e+06	1.284e+06	1.31732e+06	1.87381e+06	1.01331e+06	413217	1.02367e+06	590444	624381	594737	815740	759812	806002	385566	339803	350508	384621	436099	887212	704941	913559	1.29594	0.156722
Cornifin-A (19 kDa pancornulin) (SPRK) (Small proline-rich protein IA) (SPR-IA)	P35321	SPR1A_HUMAN	85242.7	110825	119400	27788.3	49768.4	58980	135290	130029	193201	52057.6	209143	39739	28328	32105.1	27406.6	357049	374738	360319	96610.8	126144	111826	83594.1	97255.7	97080.3	40773.6	41910.4	35245.3	42394.1	75622.9	54599	42455	37992.7	54240.3	1911.46	280512	363469	86620.3	132178	1.52595	0.209731
Cornulin (53 kDa putative calcium-binding protein) (53 kDa squamous epithelial-induced stress protein) (58 kDa heat shock protein) (Squamous epithelial heat shock protein 53) (Tumor-related protein)	Q9UBG3	CRNN_HUMAN	157804	166000	145020	208458	159319	147872	514558	487529	506748	146448	124636	153316	108545	102986	96603.7	179657	205010	181103	87280.7	33196.4	82093.9	83292.4	71828.7	55297.8	50099.9	92035.9	25230.9	149193	236271	49768.7	18633.6	97091	34005.1	60160.3	15280.6	43752.1	215056	88108.7	0.409701	0.00156293
Coronin-1A (Coronin-like protein A) (Clipin-A) (Coronin-like protein p57) (Tryptophan aspartate-containing coat protein) (TACO)	P31146	COR1A_HUMAN	17267.3	19106	19613.9	25659.2	28107.1	29414.4	41592.5	42039.8	43339	46733.4	49820.3	46166.9	33700.3	36603.3	32588.4	40238.6	33696.7	32465.7	46264.1	48424.8	53086.8	36368	41055.3	45123.9	103117	101622	97134.9	60366.5	60147.6	60388.8	17129.8	15467.8	17442.1	50919.9	45884	56088	34116.8	50592	1.48291	0.0219488
CUGBP Elav-like family member 6 (CELF-6) (Bruno-like protein 6) (CUG-BP- and ETR-3-like factor 6) (RNA-binding protein BRUNOL-6)	Q96J87	CELF6_HUMAN	198708	171658	16107.2	42323	62780.4	114766	87447.3	102040	18073	72743.8	87299.4	59579.4	86314	8149.08	49387.4	168923	169013	158876	61740.9	62088.2	107041	174576	88967.5	139375	114562	25329.3	93167.9	100875	92166.2	107078	25594.7	35111.2	130407	68837.4	81737	92621.1	78491.8	99908.9	1.27286	0.204789
Cyclic nucleotide-gated cation channel beta-3 (Cone photoreceptor cGMP-gated channel subunit beta) (Cyclic nucleotide-gated cation channel modulatory subunit) (Cyclic nucleotide-gated channel beta-3) (CNG channel beta-3)	Q9NQW8	CNGB3_HUMAN	14816.6	6414	16148.9	8601.25	20408	20274.1	12286.8	16780.3	46019.4	44933	45991.6	34166.6	14647	13854.2	75936.5	58802.5	50945.6	49050.9	18805.6	12213.3	20392.6	9791.2	14511.3	87383.4	50691.5	53890.1	13599.8	40073.6	4914.87	36092.8	76249.2	60141.7	13941.5	47136.5	13271.5	38788.6	26085.2	36699.4	1.4069	0.161922
Cystatin-B (CPI-B) (Liver thiol proteinase inhibitor) (Stefin-B)	P04080	CYTB_HUMAN	767487	868883	865466	461684	382394	432608	1.4039e+06	1.4494e+06	1.39129e+06	880894	920450	856651	468289	598794	510686	5.34308e+06	5.43522e+06	5.65774e+06	1.69798e+06	1.67297e+06	1.61469e+06	2.70604e+06	2.74555e+06	2.71615e+06	767351	645905	563407	1.87243e+06	1.95912e+06	1.90683e+06	593213	563680	464781	1.93461e+06	1.84551e+06	1.69099e+06	817258	2.11416e+06	2.58689	0.00378795
Cystatin-C (Cystatin-3) (Gamma-trace) (Neuroendocrine basic polypeptide) (Post-gamma-globulin)	P01034	CYTC_HUMAN	73891.4	71807.8	70740.1	74263.8	72277.5	70092.3	66210.2	61648.9	68209.3	68720.2	67892.1	73460.9	57970.3	66550.3	54589.3	58435.3	51027.2	47198.6	19097.1	16256.4	20306.6	33016.2	27975.3	33401.7	67074.7	68787.6	69295.9	43108.3	45900.9	38562.9	27792.5	29322.4	23022.3	79027.1	71480.5	79247.7	67888.3	45206.5	0.665896	0.00024477
Cystatin-D (Cystatin-5)	P28325	CYTD_HUMAN	2.97521e+06	3.42773e+06	3.91923e+06	2.86414e+06	2.91125e+06	2.83763e+06	2.88624e+06	2.80912e+06	2.7893e+06	3.00665e+06	2.73692e+06	2.71947e+06	4.08689e+06	3.98907e+06	3.95167e+06	2.20744e+06	2.35242e+06	2.23307e+06	691035	654006	701099	4.5286e+06	4.12033e+06	4.34862e+06	679180	565687	768207	2.46325e+06	2.55308e+06	2.53491e+06	2.18164e+06	2.38438e+06	2.09694e+06	2.01383e+06	1.9668e+06	1.91143e+06	3.19404e+06	2.09314e+06	0.655328	0.00189964
Cystatin-S (Cystatin-4) (Cystatin-SA-III) (Salivary acidic protein 1)	P01036	CYTS_HUMAN	222668	154830	130558	2.87298e+06	2.93051e+06	3.01843e+06	1.22089e+06	1.25537e+06	855668	1.71743e+06	1.71687e+06	1.64005e+06	471637	545103	497612	1.2331e+06	1.26132e+06	1.66215e+06	370077	282825	216359	4.71859e+06	4.42713e+06	4.56165e+06	1.08712e+06	1.06641e+06	599959	382100	441647	371765	1.50971e+06	1.2641e+06	1.61629e+06	1.64741e+06	1.58383e+06	1.57822e+06	1.28337e+06	1.51818e+06	1.18296	0.579
Cystatin-SA (Cystatin-2) (Cystatin-S5)	P09228	CYTT_HUMAN	741281	666199	667297	6.70498e+06	6.31747e+06	6.18477e+06	3.93216e+06	3.21177e+06	3.84015e+06	5.44622e+06	6.1008e+06	6.13897e+06	1.0991e+06	1.04563e+06	1.05353e+06	2.22299e+06	3.66698e+06	2.31457e+06	739249	684943	643401	4.07575e+06	4.31465e+06	4.12486e+06	1.30613e+06	2.00197e+06	1.97433e+06	677536	600837	519444	3.04597e+06	5.33124e+06	2.14552e+06	2.48086e+06	1.60518e+06	2.08021e+06	3.54336e+06	2.21698e+06	0.625673	0.0485263
Cystatin-SN (Cystain-SA-I) (Cystatin-1) (Salivary cystatin-SA-1)	P01037	CYTN_HUMAN	8.02204e+06	7.45405e+06	7.25015e+06	9.59972e+06	9.73564e+06	9.43743e+06	4.24469e+06	4.01622e+06	3.99492e+06	5.03126e+06	5.28544e+06	5.15683e+06	8.50583e+06	8.39582e+06	7.98448e+06	3.14082e+06	3.98088e+06	3.95631e+06	568611	544221	560974	1.10054e+07	1.12822e+07	1.07542e+07	1.41111e+06	1.11622e+06	1.29208e+06	817584	812788	842074	5.3256e+06	5.29593e+06	5.52475e+06	5.09849e+06	4.9396e+06	4.97096e+06	6.94097e+06	3.96385e+06	0.57108	0.00606208
Cysteine-rich secretory protein 3 (CRISP-3) (Specific granule protein of 28 kDa) (SGP28)	P54108	CRIS3_HUMAN	123818	147902	144482	284360	281111	378917	210082	385053	245782	411093	448265	462821	178370	195940	195900	257789	272097	259388	182642	213119	222708	458986	440319	431450	259192	173900	469390	202849	230589	212341	336384	313435	319128	450187	362194	381788	272927	307137	1.12535	0.348702
Deleted in malignant brain tumors 1 protein (Glycoprotein 340) (Gp-340) (Hensin) (Salivary agglutinin) (SAG) (Surfactant pulmonary-associated D-binding protein)	Q9UGM3	DMBT1_HUMAN	8.24523e+06	8.46975e+06	8.18033e+06	2.69271e+07	2.72943e+07	2.68482e+07	1.88128e+07	1.86985e+07	1.92923e+07	1.37451e+07	1.41239e+07	1.4588e+07	2.67037e+07	2.70944e+07	2.82461e+07	1.37953e+07	1.42787e+07	1.37212e+07	1.37804e+07	1.43099e+07	1.4578e+07	1.03992e+07	1.04238e+07	1.0376e+07	1.21716e+07	1.25778e+07	1.2634e+07	1.94096e+07	1.91414e+07	1.99064e+07	8.52687e+07	8.7428e+07	8.61994e+07	1.38254e+07	1.41271e+07	1.41364e+07	1.91513e+07	2.44042e+07	1.27428	0.454903
Delphilin (Glutamate receptor, ionotropic, delta 2-interacting protein 1)	A4D2P6	GRD2I_HUMAN	5904.45	15682.6	4442.1	3820.1	5393.45	1461.05	13056.1	10547.8	1065.14	4199.82	5284.17	6102.43	7031.78	8681.08	3326.53	9063.71	13452.8	4499.69	12412.6	18212.7	9887.71	33967.9	7055.59	6801.81	5235.05	5529.79	4033.75	21434.3	25234	2785.74	5534.51	6455.59	22060.4	9774.09	14998.5	8749.37	6399.9	11770.5	1.83916	0.0256389
Desmocollin-2 (Cadherin family member 2) (Desmocollin-3) (Desmosomal glycoprotein II) (Desmosomal glycoprotein III)	Q02487	DSC2_HUMAN	5638.38	3220.32	23865.7	9011.11	20820.4	4840.2	30035.6	31360.7	31215.6	37763.8	4900.02	5316.84	3940.62	7385.64	4604.62	49413.9	16306.1	22632.6	19798.5	10552.2	12369.5	26763.3	34270.6	20057.4	25940.9	30965.1	27437.9	16653.9	15304.7	22134	40881.5	17387.5	42329	13186.4	7754.47	26322.9	14928	23736.3	1.59006	0.0326534
Desmoglein-1 (Cadherin family member 4) (Desmosomal glycoprotein 1) (DG1) (DGI) (Pemphigus foliaceus antigen)	Q02413	DSG1_HUMAN	87891.2	86507.3	76595.9	32943.3	14182	36505	77201	75297.3	72271.3	62007.4	63971.9	53062.8	40102.8	61570.9	54455.2	65970.1	56458.3	51762.9	48209	38188.9	27298.9	106141	129921	130031	20900.3	39520.1	29658.9	39086.9	55329.7	42035.1	18609	38801.4	33025.5	53184	58207.7	58118	59637.7	54307.5	0.910623	0.571952
Desmoglein-3 (130 kDa pemphigus vulgaris antigen) (PVA) (Cadherin family member 6)	P32926	DSG3_HUMAN	129001	134895	139589	96561.5	89631.2	99632.4	230631	120198	217371	205416	176661	198880	135435	74614.5	125813	807910	861503	892402	418598	432332	404936	556889	539908	532330	182982	141754	142516	402997	371779	355018	114458	153972	161471	236522	197444	232228	144955	387617	2.67404	0.000523918
Dihydropyrimidinase-related protein 5 (DRP-5) (CRMP3-associated molecule) (CRAM) (Collapsin response mediator protein 5) (CRMP-5) (UNC33-like phosphoprotein 6) (ULIP-6)	Q9BPU6	DPYL5_HUMAN	64243.1	65361.2	65033.4	160660	9726.51	145525	784938	158033	69954.8	182761	349754	14859.5	18922.5	125558	63678.4	340037	369187	337295	3.55626e+06	3.67052e+06	3.60814e+06	2.78595e+06	2.67268e+06	2.77555e+06	321387	864127	657940	2.06079e+06	2.19447e+06	2.02946e+06	13462.1	306204	339046	62665.4	2.09046e+06	2.40791e+06	151934	1.5935e+06	10.4881	0.000155613
Dipeptidyl peptidase 4 (EC 3.4.14.5) (ADABP) (Adenosine deaminase complexing protein 2) (ADCP-2) (Dipeptidyl peptidase IV) (DPP IV) (T-cell activation antigen CD26) (TP103) (CD antigen CD26) [Cleaved into: Dipeptidyl peptidase 4 membrane form (Dipeptidyl peptidase IV membrane form); Dipeptidyl peptidase 4 soluble form (Dipeptidyl peptidase IV soluble form)]	P27487	DPP4_HUMAN	427421	433614	451671	193949	169674	185673	244202	260280	270624	203482	200783	173637	289457	323876	290804	325364	356368	348856	131191	130183	146337	521725	482204	571899	516288	427277	469070	248032	267472	283264	665500	712360	604443	697542	660582	756784	274610	443940	1.61662	0.00461068
DnaJ homolog subfamily C member 3 (Endoplasmic reticulum DNA J domain-containing protein 6) (ER-resident protein ERdj6) (ERdj6) (Interferon-induced, double-stranded RNA-activated protein kinase inhibitor) (Protein kinase inhibitor of 58 kDa) (Protein kinase inhibitor p58)	Q13217	DNJC3_HUMAN	82611.3	70973.2	56037.3	75429	67239.5	73134.8	39179.5	63318	56497	99102.9	100104	99044.9	54601	45636.7	59330.8	75582.2	57681.6	75227.3	54379.1	40830.9	128385	94428.5	117741	84911.9	58758	70511.8	74415.9	147518	135178	134074	163077	145557	155105	50873.8	32130	62264.5	69482.6	93268.1	1.34232	0.0468044
E3 ubiquitin-protein ligase MYCBP2 (EC 2.3.2.-) (Myc-binding protein 2) (Protein associated with Myc)	O75592	MYCB2_HUMAN	3.08786e+06	3.00544e+06	3.31602e+06	587631	571724	476762	524282	73213.4	612405	265330	292052	297538	604738	663203	666595	379629	305276	322029	403226	442913	455293	290024	237963	37675	127000	129574	54600.2	332099	339739	354148	230669	578570	19068.3	211065	470573	186357	1.00299e+06	281309	0.280472	0.0059398
E3 ubiquitin-protein ligase TRIM56 (EC 2.3.2.27) (RING finger protein 109) (RING-type E3 ubiquitin transferase TRIM56) (Tripartite motif-containing protein 56)	Q9BRZ2	TRI56_HUMAN	1.22665e+06	1.25699e+06	1.22241e+06	5.54403e+06	5.57486e+06	5.77387e+06	752344	793451	801271	3.89818e+06	3.91768e+06	3.87557e+06	1.80591e+06	1.7821e+06	1.76111e+06	4.53067e+06	4.34515e+06	4.68659e+06	1.16557e+06	1.1435e+06	1.18923e+06	1.20733e+06	1.25333e+06	1.22603e+06	4.53138e+06	4.34583e+06	4.34301e+06	5.08e+06	5.13961e+06	4.9774e+06	2.19558e+06	2.19192e+06	2.1673e+06	6.86411e+06	6.98023e+06	6.83846e+06	2.66576e+06	3.6382e+06	1.36479	0.156961
EH domain-containing protein 1 (PAST homolog 1) (hPAST1) (Testilin)	Q9H4M9	EHD1_HUMAN	93291.3	29904.7	24921.2	35928.5	40511.1	36935.2	261788	254520	222030	53415.8	53038.7	63316.2	20062.1	47979	16463.2	31184.6	30866.7	30410.8	265612	252589	267878	58944.7	49000.5	49232.1	44317.3	33549.9	35331.7	83569.9	86261.2	75973.5	115565	58988.9	38101	82970.3	58948.6	37280.6	83607	85075.1	1.01756	0.957717
Endoplasmic reticulum chaperone BiP (EC 3.6.4.10) (78 kDa glucose-regulated protein) (GRP-78) (Binding-immunoglobulin protein) (BiP) (Heat shock protein 70 family protein 5) (HSP70 family protein 5) (Heat shock protein family A member 5) (Immunoglobulin heavy chain-binding protein)	P11021	BIP_HUMAN	193878	205303	215407	111692	88560.6	89846.9	103371	108877	120585	179795	137405	135614	139741	156852	145856	217220	251709	228787	293851	278814	284749	114241	207266	118915	175505	143000	139661	211650	229420	246155	75589	75780.6	84861.1	250334	187715	179813	142185	190240	1.33797	0.0219928
Eosinophil cationic protein (ECP) (EC 3.1.27.-) (Ribonuclease 3) (RNase 3)	P12724	ECP_HUMAN	61080	14530.5	36916	28067.9	116414	30495.7	115504	106127	113368	55727	64523.5	74252	21201.7	23783	23880.6	17333.5	38678.5	25575.3	49553.3	39301	54600.6	38843.9	41589	38863.1	14034.1	15349.6	34965.4	54911.2	51147	38392.1	66575.7	63683.6	64750.1	27537.1	26834.3	32926.9	59058.1	39783.1	0.673627	0.0430871
Erythrocyte band 7 integral membrane protein (Protein 7.2b) (Stomatin)	P27105	STOM_HUMAN	34165.6	71592.3	395439	103944	117979	303680	414496	457027	464127	329687	353534	482645	94714	425262	109973	404903	391077	242738	449445	433139	448726	308154	327923	691812	500392	207390	220687	481196	468928	471888	112090	484953	110982	326909	342499	355037	277218	370518	1.33656	0.0777746
Exosome complex component RRP43 (Exosome component 8) (Opa-interacting protein 2) (OIP-2) (Ribosomal RNA-processing protein 43) (p9)	Q96B26	EXOS8_HUMAN	26237.1	34807.9	31899.5	15487.4	13203.7	16693.5	35309.8	31500.5	16053.2	19448.5	17838.6	37837.9	125752	116090	95145.3	36084	42730.4	42476.4	44319.9	52810.1	55747.3	129346	113458	26654.3	22003.9	326640	266429	28152.9	112196	64326.9	34958.7	19116.2	227286	32862.9	93136.5	32971.4	42220.3	85890.7	2.03435	0.0746871
Ezrin (Cytovillin) (Villin-2) (p81)	P15311	EZRI_HUMAN	36655	32639.8	32708.2	17523	18355.1	17777.7	23449.4	24769.9	23839.6	18387	14141	17599.2	15171.2	12803.6	11866.4	29920.2	21714.3	24718.4	30627.2	29360.9	26283.4	21107.4	15498.6	16636.8	16542.3	4951.81	11950.4	53403.4	52236.5	50807.4	9632.4	8768.76	8858.44	36639.5	32719.3	36955.4	21179.1	25682.5	1.21264	0.281323
Fatty acid-binding protein 5 (Epidermal-type fatty acid-binding protein) (E-FABP) (Fatty acid-binding protein, epidermal) (Psoriasis-associated fatty acid-binding protein homolog) (PA-FABP)	Q01469	FABP5_HUMAN	368286	366812	56760.4	513915	539375	180183	756584	172066	745128	528215	590729	520351	288837	457863	324269	3.37757e+06	3.42218e+06	3.40328e+06	95317.6	1.08733e+06	37348.4	1.1169e+06	1.14076e+06	1.12734e+06	1.16687e+06	1.18952e+06	1.13592e+06	236073	162619	184735	545978	553514	539328	73468.5	163010	1.01159e+06	427292	1.0367e+06	2.42621	0.0385766
FERM and PDZ domain-containing protein 4 (PDZ domain-containing protein 10) (PSD-95-interacting regulator of spine morphogenesis) (Preso)	Q14CM0	FRPD4_HUMAN	4215.71	5263.14	1762.8	1772.94	5179.02	4963.55	3391.33	1246.59	2349.57	6413.6	4417.58	6389.5	0	6329.24	8223.46	15685.6	12716.8	25396.4	1629.08	3770.71	10866.6	9153.02	10258.4	5545	12711.3	24898.3	44786.3	5311.41	4805.22	3612.33	5448.92	3013.6	12771.6	2479.64	8630.63	2296.71	4127.87	10751.8	2.60468	0.0201098
Fermitin family homolog 1 (Kindlerin) (Kindlin syndrome protein) (Kindlin-1) (Unc-112-related protein 1)	Q9BQL6	FERM1_HUMAN	34834.3	527653	41803	239246	34958.3	268217	110895	103117	112124	29527.6	273543	289574	568262	62796.7	75792.9	232027	200074	76456.1	106233	111419	58028.6	443333	448712	424633	219533	228718	9017.83	200268	207368	226221	393613	385776	428967	222642	215373	211391	184823	240467	1.30107	0.285112
Fibrinogen alpha chain [Cleaved into: Fibrinopeptide A; Fibrinogen alpha chain]	P02671	FIBA_HUMAN	57246.8	59569	26989.5	44240.6	23483.4	95379	151583	159149	169828	38896	54808.7	38732.4	42057.4	35848.6	54404.5	102578	112420	134164	432363	455724	472069	36710.8	46717.7	52023.4	57586.4	54077.6	61671	125106	113726	114437	305909	306045	290311	47113.5	74093.4	63097.3	70147.7	164664	2.34739	0.0224907
Fibrinogen beta chain [Cleaved into: Fibrinopeptide B; Fibrinogen beta chain]	P02675	FIBB_HUMAN	742022	406240	377038	476549	430075	422100	776450	770916	866331	496943	410533	494379	495793	473694	518173	576594	557529	509087	1.34633e+06	1.39347e+06	1.42551e+06	412677	1.68332e+06	737820	1.06078e+06	642211	529153	710392	1.65456e+06	727835	1.51032e+06	1.50978e+06	1.41622e+06	1.12281e+06	706209	858152	543816	1.00432e+06	1.84681	0.000385065
Fibrinogen gamma chain	P02679	FIBG_HUMAN	162016	152835	151044	258564	278552	251060	509997	518100	526281	278314	227631	297538	229647	224901	224835	628653	517941	491781	1.17331e+06	1.05557e+06	1.15905e+06	351794	287823	252462	575647	554421	553201	591369	592011	596407	808117	798199	784708	368751	482240	510642	286088	625433	2.18616	4.38093e-05
Flotillin-2 (Epidermal surface antigen) (ESA) (Membrane component chromosome 17 surface marker 1)	Q14254	FLOT2_HUMAN	62802.3	1.63233e+06	61699	63554.1	42738.6	50276.8	135266	39476.2	122261	524238	37462.1	27292.9	26595.4	33845.7	112687	67982.3	71778.6	484050	142553	38039.5	124980	275432	273745	245946	158162	161235	39933.7	559884	42072.6	65673.7	65214.4	492930	86566	62377	40054.4	68633.8	198168	169869	0.857194	0.777685
Folate receptor alpha (FR-alpha) (Adult folate-binding protein) (FBP) (Folate receptor 1) (Folate receptor, adult) (KB cells FBP) (Ovarian tumor-associated antigen MOv18)	P15328	FOLR1_HUMAN	31742.8	19407.7	31063.4	40628	35222.2	42000.8	41341.1	53773.2	66921.2	59606	67599.2	49272.1	64438.2	62308.8	11937.1	21836.1	56419.6	58632.4	64504.9	59641	55223.2	34862.1	31279.2	31489	51176	42864.9	57690	107296	70743.6	116778	126124	107820	41052.7	130768	123422	126246	45150.8	72184.2	1.59874	0.0125479
Forkhead box protein L1 (Forkhead-related protein FKHL11) (Forkhead-related transcription factor 7) (FREAC-7)	Q12952	FOXL1_HUMAN	208674	27327.2	192453	12334.4	204833	180772	191308	94706.9	121497	12497.7	136787	114924	176533	180722	166226	151156	35120.3	243381	141902	43201.7	110025	148518	113188	145212	149094	141082	135463	191964	152216	20751.4	213459	172761	14935.9	217294	139030	148878	134773	134697	0.999435	0.997268
Fructose-bisphosphate aldolase A (EC 4.1.2.13) (Lung cancer antigen NY-LU-1) (Muscle-type aldolase)	P04075	ALDOA_HUMAN	102896	108831	98356	132658	114287	129733	314136	341206	332562	169809	183967	181136	173670	176737	176607	238319	243740	254984	365840	304849	346151	486433	506633	519151	239579	236177	229153	280696	255870	244066	273927	272246	260922	253435	237363	247846	182439	299875	1.6437	0.000390694
Galectin-3 (Gal-3) (35 kDa lectin) (Carbohydrate-binding protein 35) (CBP 35) (Galactose-specific lectin 3) (Galactoside-binding protein) (GALBP) (IgE-binding protein) (L-31) (Laminin-binding protein) (Lectin L-29) (Mac-2 antigen)	P17931	LEG3_HUMAN	541905	193600	494825	646594	638911	738075	856406	835541	853118	826848	550164	610433	431226	206189	195995	692867	187927	186219	178324	160103	189128	1.02493e+06	1.01626e+06	929711	192615	63048.3	875215	340588	526202	309688	185577	181673	443080	618110	656192	617754	574655	455962	0.793454	0.226104
Galectin-3-binding protein (Basement membrane autoantigen p105) (Lectin galactoside-binding soluble 3-binding protein) (Mac-2-binding protein) (MAC2BP) (Mac-2 BP) (Tumor-associated antigen 90K)	Q08380	LG3BP_HUMAN	6.22501e+06	6.20535e+06	6.34765e+06	5.11953e+06	5.06985e+06	5.05832e+06	5.37717e+06	5.28214e+06	5.42987e+06	6.39751e+06	6.57206e+06	6.34145e+06	6.38938e+06	6.37993e+06	6.41472e+06	5.75558e+06	6.08106e+06	6.00485e+06	5.17898e+06	5.20254e+06	5.30188e+06	7.76293e+06	8.00507e+06	7.86795e+06	9.94767e+06	9.93706e+06	1.04882e+07	9.85188e+06	9.96782e+06	9.96502e+06	7.62307e+06	7.02304e+06	7.10171e+06	7.2977e+06	7.19458e+06	7.46385e+06	5.90733e+06	7.66774e+06	1.298	0.000718934
Gelsolin (AGEL) (Actin-depolymerizing factor) (ADF) (Brevin)	P06396	GELS_HUMAN	458458	1.43922e+06	1.37833e+06	5.36762e+06	5.49198e+06	5.54642e+06	1.22723e+06	857618	829397	1.01998e+06	513422	549301	422558	393978	381884	707392	750578	607670	823125	959507	957434	1.04906e+06	1.08103e+06	1.03811e+06	802643	711723	2.96185e+06	756866	824552	787700	828003	775302	787714	563309	684431	628979	1.72516e+06	908904	0.526852	0.0758698
Glucose-6-phosphate 1-dehydrogenase (G6PD) (EC 1.1.1.49)	P11413	G6PD_HUMAN	17043.9	19364.6	20217.4	24382.1	26090.3	22185.3	71430.6	72464	93788.1	39482.7	34471.6	34956.6	23437	23883.4	19498.1	52212.3	52304.8	5863.37	152708	156709	156214	42412.4	40492	38912.1	45770.9	20114.8	53558.6	158267	156507	153910	16361	17371.6	4259.12	69154.3	64679.3	73611.7	36179.7	72923.5	2.01559	0.0244612
Glucose-6-phosphate isomerase (GPI) (EC 5.3.1.9) (Autocrine motility factor) (AMF) (Neuroleukin) (NLK) (Phosphoglucose isomerase) (PGI) (Phosphohexose isomerase) (PHI) (Sperm antigen 36) (SA-36)	P06744	G6PI_HUMAN	86829.2	67666.6	80036.8	49297	66404.7	50722.7	167001	145146	205541	81600.4	73934.9	104293	64751.6	73932.4	80233.4	95391.3	86565.3	105103	149866	145406	212722	190421	129042	191754	94216.2	182997	331790	107913	131502	83513.4	231469	131941	226655	171295	40117.7	139856	93159.4	151406	1.62524	0.00536436
Glutathione S-transferase P (EC 2.5.1.18) (GST class-pi) (GSTP1-1)	P09211	GSTP1_HUMAN	186765	161067	181513	175179	162159	286513	354326	309810	322749	312042	247099	371619	173275	146424	322663	898613	1.1604e+06	846843	460449	534594	455279	1.31622e+06	1.29137e+06	1.31999e+06	421217	433281	501653	939660	931273	929316	421864	305368	317532	763013	764571	698402	247547	748139	3.02221	2.26599e-06
Glyceraldehyde-3-phosphate dehydrogenase (GAPDH) (EC 1.2.1.12) (Peptidyl-cysteine S-nitrosylase GAPDH) (EC 2.6.99.-)	P04406	G3P_HUMAN	1.93428e+06	2.05632e+06	2.05905e+06	736334	1.03049e+06	959270	1.96263e+06	2.19282e+06	1.98788e+06	2.05253e+06	1.76448e+06	2.03115e+06	1.98874e+06	2.34547e+06	2.71869e+06	1.88748e+06	2.11592e+06	2.21e+06	4.96863e+06	5.12499e+06	5.47005e+06	2.1646e+06	2.17217e+06	2.17921e+06	2.72022e+06	2.74453e+06	2.70759e+06	3.85194e+06	3.87503e+06	3.91402e+06	2.15734e+06	1.5262e+06	2.08767e+06	1.51836e+06	1.48746e+06	1.54216e+06	1.85468e+06	2.78217e+06	1.50008	0.0107441
Grancalcin	P28676	GRAN_HUMAN	92949.1	68635	70728	169861	156369	293574	398411	385160	420339	300154	333662	328041	123790	110529	132878	207626	220205	223586	389936	415560	409797	436833	468919	467383	252582	232287	246670	479561	582307	507197	135974	106348	467640	276184	437484	291397	225672	345499	1.53098	0.0112569
Guanine nucleotide-binding protein subunit alpha-12 (G alpha-12) (G-protein subunit alpha-12)	Q03113	GNA12_HUMAN	122726	88895.4	81128.6	128967	144138	150082	318544	314745	325392	160726	184275	181358	142446	130816	134704	150859	148181	150949	316135	303573	324671	172829	173181	192493	233808	294746	271859	356851	335941	358678	184624	172055	164250	143129	140678	150675	173930	225722	1.29778	0.0654736
Haptoglobin (Zonulin) [Cleaved into: Haptoglobin alpha chain; Haptoglobin beta chain]	P00738	HPT_HUMAN	107705	119020	114144	43445.5	234965	239825	110245	153702	154853	271947	257707	270785	326035	329391	317468	476342	487623	464885	1.2078e+06	1.25555e+06	1.21221e+06	53277.9	148587	125947	268941	242125	268100	411830	437011	424614	285018	255725	251392	103187	118613	120470	203416	410440	2.01774	0.0402446
Heat shock protein beta-1 (HspB1) (28 kDa heat shock protein) (Estrogen-regulated 24 kDa protein) (Heat shock 27 kDa protein) (HSP 27) (Stress-responsive protein 27) (SRP27)	P04792	HSPB1_HUMAN	91440.3	94167.1	94050.5	29476.1	33023.7	46483	219461	218495	225592	109961	120674	414722	75997.8	67039.3	69152.7	290111	299067	315361	32390.2	238306	36304.3	58773.7	68547.4	64854.6	105559	48525.8	53933.2	95312.6	123775	94258.6	392404	330434	300127	48428.3	90476.1	52136.9	127316	149480	1.17409	0.567783
Helicase POLQ-like (EC 3.6.4.12) (Mus308-like helicase) (POLQ-like helicase)	Q8TDG4	HELQ_HUMAN	149210	236815	280362	136593	145703	52169.3	96569.5	63421.8	54637.9	35058.2	34872.1	224028	115697	244975	295144	90601.6	48944	16379.6	159131	30442.8	63086	23183.8	191308	238381	170731	22043.3	286313	43728.7	45953.2	31119.8	44141.2	14997.4	18679	173136	172291	309402	144350	104476	0.723766	0.215411
Hemoglobin subunit alpha (Alpha-globin) (Hemoglobin alpha chain)	P69905	HBA_HUMAN	115687	187908	415331	362641	353325	366317	412881	193806	448496	1.31595e+06	1.41857e+06	1.37188e+06	661651	665838	671548	2.98491e+06	2.98838e+06	3.09056e+06	3.24333e+06	3.29678e+06	3.40095e+06	283596	240732	290467	445198	384845	327877	810851	747902	848251	337348	327937	485330	284349	255384	271910	597455	1.20699e+06	2.02023	0.0873343
Hemoglobin subunit beta (Beta-globin) (Hemoglobin beta chain) [Cleaved into: LVV-hemorphin-7; Spinorphin]	P68871	HBB_HUMAN	577967	568668	568492	370724	339509	402969	650523	575262	605551	4.79949e+06	4.78256e+06	4.7258e+06	849118	586044	683945	1.36575e+07	1.36903e+07	1.39706e+07	1.204e+07	1.20058e+07	1.21839e+07	487037	477825	523020	2.2892e+06	2.27571e+06	2.19002e+06	3.16894e+06	3.27184e+06	3.29463e+06	986621	884584	929987	1.05811e+06	1.1113e+06	991347	1.40577e+06	4.83277e+06	3.4378	0.0226064
Histatin-1 (Histidine-rich protein 1) (Post-PB protein) (PPB) [Cleaved into: His1-(31-57)-peptide (His1 31/57) (His1-(12-38)-peptide) (His1 12/38) (Histatin-2)]	P15515	HIS1_HUMAN	267906	378787	374449	405650	373102	332553	505733	616244	536821	227311	344439	284336	212457	331166	791003	521827	257518	359969	1.74803e+06	249104	135135	691437	332651	438327	423025	386748	350323	1.31903e+06	272016	1.25869e+06	357470	359458	354194	511501	71393.5	592524	398797	523351	1.31232	0.27956
Histone H2AX (H2a/x) (Histone H2A.X)	P16104	H2AX_HUMAN	1.92943e+06	1.97637e+06	1.90917e+06	3.39428e+06	3.22842e+06	3.26317e+06	8.42032e+06	8.09034e+06	8.36119e+06	1.14622e+06	1.19929e+06	1.18092e+06	605212	643430	640934	640749	756487	637642	1.11866e+07	1.13081e+07	1.14015e+07	9.86709e+06	9.12224e+06	9.85761e+06	648213	550320	577206	6.2768e+06	6.19291e+06	6.21275e+06	382789	386064	396592	4.42076e+06	4.02087e+06	4.57991e+06	3.06591e+06	4.73444e+06	1.54422	0.197987
Histone H2B type 1-L (Histone H2B.c) (H2B/c)	Q99880	H2B1L_HUMAN	3.06759e+06	2.98423e+06	3.1973e+06	5.12045e+06	5.3496e+06	5.18275e+06	1.3725e+07	1.40265e+07	1.42483e+07	1.5727e+06	1.68524e+06	1.6994e+06	1.19146e+06	1.17508e+06	1.31494e+06	2.49868e+06	2.78064e+06	2.66377e+06	3.78027e+07	3.7156e+07	3.7328e+07	1.26438e+07	1.23922e+07	1.24692e+07	3.13417e+06	3.14227e+06	2.82372e+06	2.01719e+07	2.01263e+07	1.95327e+07	1.03111e+06	978370	989977	1.13003e+07	1.10794e+07	1.12352e+07	5.03603e+06	1.25372e+07	2.48949	0.0314401
Histone H3.2 (Histone H3/m) (Histone H3/o)	Q71DI3	H32_HUMAN	981780	992019	1.00456e+06	2.03028e+06	2.15539e+06	2.25251e+06	6.20964e+06	6.73123e+06	6.64707e+06	794349	903474	757803	386859	315301	314933	601943	538128	597773	1.10997e+07	1.0968e+07	1.08917e+07	5.4759e+06	5.24585e+06	5.41279e+06	386663	291135	271302	6.81256e+06	6.61764e+06	6.71935e+06	251130	214586	225512	4.18853e+06	4.21993e+06	4.13156e+06	2.16515e+06	4.05532e+06	1.873	0.0991179
Histone H4	P62805	H4_HUMAN	3.53065e+06	3.6806e+06	3.91203e+06	5.55786e+06	5.4972e+06	5.53227e+06	2.20505e+07	2.18686e+07	2.22687e+07	1.71222e+06	1.83487e+06	1.70532e+06	896731	928855	1.39192e+06	2.03984e+06	2.36529e+06	2.25627e+06	4.69158e+07	4.67946e+07	4.62213e+07	8.14611e+06	7.83034e+06	8.06094e+06	2.22035e+06	2.37591e+06	2.3851e+06	2.52353e+07	2.45021e+07	2.55589e+07	774485	868670	792918	1.29749e+07	1.24385e+07	1.28471e+07	6.82456e+06	1.39812e+07	2.04866	0.118318
IgGFc-binding protein (Fcgamma-binding protein antigen) (FcgammaBP)	Q9Y6R7	FCGBP_HUMAN	600434	714733	691162	1.073e+06	1.02105e+06	1.08844e+06	1.65154e+06	1.63824e+06	1.64697e+06	777616	646056	485138	3.68159e+06	3.64091e+06	3.90681e+06	1.09254e+06	1.12048e+06	1.0595e+06	3.18364e+06	3.31522e+06	2.84613e+06	797175	802013	523037	2.15946e+06	2.241e+06	2.23193e+06	3.11844e+06	3.10383e+06	3.17894e+06	4.5198e+06	4.49086e+06	4.47022e+06	1.14165e+07	1.23864e+07	1.22738e+07	1.55091e+06	3.82528e+06	2.46647	0.026568
Immunoglobulin alpha-2 heavy chain (Immunoglobulin alpha-2 heavy chain BUT)	P0DOX2	IGA2_HUMAN	3.70823e+07	3.7052e+07	3.75842e+07	1.19592e+07	1.20277e+07	1.19225e+07	2.72364e+07	2.76344e+07	2.80051e+07	2.67612e+07	2.69283e+07	2.63804e+07	2.72413e+07	2.66467e+07	2.77846e+07	1.21363e+07	1.19054e+07	1.2218e+07	1.60709e+07	1.63896e+07	1.59817e+07	3.65042e+07	3.16423e+07	3.5801e+07	6.70096e+06	5.84762e+06	6.10583e+06	6.61217e+06	6.15815e+06	6.43238e+06	2.82179e+07	2.83566e+07	2.754e+07	1.46826e+07	1.43908e+07	1.37142e+07	2.61498e+07	1.6829e+07	0.643561	0.00656418
Immunoglobulin epsilon heavy chain (Immunoglobulin epsilon heavy chain ND)	P0DOX4	IGE_HUMAN	640100	631183	624495	319225	327147	324863	312883	304348	335514	376801	427306	474365	597851	591760	639551	322181	286748	296447	199965	205918	203308	486607	506268	516435	447367	434499	430151	278051	273608	248260	357757	325381	347729	395711	390196	399098	461826	350080	0.758034	0.00856537
Immunoglobulin gamma-1 heavy chain (Immunoglobulin gamma-1 heavy chain NIE)	P0DOX5	IGG1_HUMAN	3.23315e+06	3.4123e+06	3.5054e+06	4.58756e+06	4.49942e+06	4.63102e+06	5.88708e+06	5.91823e+06	5.9716e+06	1.8726e+06	1.80665e+06	1.89871e+06	3.82531e+06	3.91254e+06	4.016e+06	8.42201e+06	8.94611e+06	8.82435e+06	1.27071e+07	1.29734e+07	1.29704e+07	4.83379e+06	4.84276e+06	4.76066e+06	6.06412e+06	6.18266e+06	6.08884e+06	8.76498e+06	8.29857e+06	8.26059e+06	4.68935e+06	4.30525e+06	4.43228e+06	5.32124e+06	5.04599e+06	4.87431e+06	3.93184e+06	7.21946e+06	1.83616	0.000252269
Immunoglobulin heavy constant alpha 1 (Ig alpha-1 chain C region) (Ig alpha-1 chain C region BUR) (Ig alpha-1 chain C region TRO)	P01876	IGHA1_HUMAN	1.55049e+08	1.52483e+08	1.54006e+08	6.18755e+07	6.34476e+07	6.38649e+07	5.99877e+07	5.92625e+07	6.19336e+07	6.28766e+07	6.35097e+07	6.4666e+07	1.10436e+08	1.10998e+08	1.09181e+08	5.27157e+07	5.27026e+07	5.26618e+07	5.50835e+07	5.61253e+07	5.47508e+07	1.15064e+08	1.16331e+08	1.11926e+08	6.95466e+07	6.87554e+07	6.92611e+07	5.4742e+07	5.63393e+07	5.59145e+07	9.57069e+07	9.85243e+07	9.77697e+07	7.22579e+07	7.32272e+07	7.52509e+07	9.02385e+07	7.40313e+07	0.820396	0.118109
Immunoglobulin heavy constant gamma 2 (Ig gamma-2 chain C region) (Ig gamma-2 chain C region DOT) (Ig gamma-2 chain C region TIL) (Ig gamma-2 chain C region ZIE)	P01859	IGHG2_HUMAN	461990	489087	433106	943683	846403	920006	1.22948e+06	1.24392e+06	1.222e+06	609849	674235	644210	206291	233565	207115	1.01268e+06	969467	995640	2.17449e+06	2.25138e+06	2.21715e+06	1.82731e+06	1.92065e+06	1.78936e+06	1.10858e+06	813284	883570	1.34004e+06	1.29603e+06	1.31718e+06	1.64256e+06	1.56121e+06	1.60988e+06	475035	368153	412278	690996	1.33266e+06	1.92861	0.000618917
Immunoglobulin heavy constant gamma 4 (Ig gamma-4 chain C region)	P01861	IGHG4_HUMAN	54616.6	51235.5	50013.6	139724	220797	90856.5	81224	76656.2	28626.3	41462.5	68113.6	55187.8	102104	123079	38865.3	140531	192305	27318.5	44295.7	14945.1	33457.5	81107.2	43560	33687.1	119294	16459.4	150453	162956	162842	43084.4	51206.9	41256.2	7455.52	14445.6	24649.9	138506	81504.2	73515	0.901978	0.677798
Immunoglobulin heavy constant mu (Ig mu chain C region) (Ig mu chain C region BOT) (Ig mu chain C region GAL) (Ig mu chain C region OU)	P01871	IGHM_HUMAN	2.51739e+07	2.56864e+07	2.57276e+07	8.45301e+06	8.54541e+06	7.6468e+06	3.92855e+06	3.9626e+06	3.98372e+06	4.33107e+06	4.29383e+06	4.2898e+06	4.2869e+06	4.29393e+06	4.0235e+06	4.2837e+06	4.16816e+06	4.35738e+06	4.76669e+07	4.70189e+07	4.78431e+07	1.83006e+07	1.79241e+07	1.75988e+07	1.31244e+07	1.30462e+07	1.30904e+07	5.01131e+06	5.13008e+06	5.02224e+06	8.59206e+06	8.41983e+06	8.65335e+06	3.1766e+06	3.16633e+06	2.86754e+06	9.2418e+06	1.42125e+07	1.53785	0.252385
Immunoglobulin heavy variable 1-8	P0DP01	HV108_HUMAN	968987	1.01522e+06	1.04728e+06	331406	354660	358353	650250	601035	643188	479797	459160	490957	1.4036e+06	1.39971e+06	1.33363e+06	428385	124209	454624	789078	770887	819648	702509	729875	719931	779660	771817	746902	361532	375539	336204	732047	743105	770565	850366	803053	826155	769149	649338	0.844228	0.24165
Immunoglobulin heavy variable 3-15	A0A0B4J1V0	HV315_HUMAN	3.07718e+06	3.27441e+06	3.24503e+06	998162	1.0334e+06	1.00693e+06	1.13746e+06	1.07701e+06	1.35266e+06	1.20425e+06	1.29972e+06	1.21398e+06	1.89067e+06	1.91619e+06	2.12353e+06	991092	908718	1.05561e+06	1.06314e+06	1.0081e+06	1.06531e+06	3.43163e+06	3.51021e+06	3.39759e+06	1.2887e+06	1.26697e+06	1.24888e+06	4.73132e+06	4.7271e+06	4.76944e+06	2.49397e+06	2.47251e+06	2.53186e+06	743446	726063	896588	1.72337e+06	2.11087e+06	1.22485	0.356424
Immunoglobulin heavy variable 3-23 (Ig heavy chain V-III region LAY) (Ig heavy chain V-III region POM) (Ig heavy chain V-III region TEI) (Ig heavy chain V-III region TIL) (Ig heavy chain V-III region TUR) (Ig heavy chain V-III region VH26) (Ig heavy chain V-III region WAS) (Ig heavy chain V-III region ZAP)	P01764	HV323_HUMAN	2.43691e+06	2.52022e+06	2.74459e+06	550326	730321	530561	1.16123e+06	1.22543e+06	1.19372e+06	797478	832429	806651	1.61778e+06	1.65349e+06	1.76068e+06	1.44702e+06	1.50785e+06	1.42939e+06	2.43883e+06	2.51538e+06	2.41598e+06	1.77053e+06	1.59652e+06	1.64666e+06	1.12956e+06	381948	1.09626e+06	1.16466e+06	1.09389e+06	1.13194e+06	1.1207e+06	1.3391e+06	1.10588e+06	994538	938339	970575	1.37079e+06	1.39217e+06	1.0156	0.919799
Immunoglobulin heavy variable 3-49	A0A0A0MS15	HV349_HUMAN	1.21657e+06	1.19292e+06	1.2042e+06	223171	220586	216216	967783	946458	942363	392926	394739	423214	1.09044e+06	1.09359e+06	1.16024e+06	281124	283114	286340	456525	444091	460289	528372	508314	510434	486912	577289	648499	163926	155407	160735	1.15155e+06	1.15151e+06	1.13091e+06	588198	590870	569837	779028	530202	0.680595	0.0416106
Immunoglobulin heavy variable 3-7 (Ig heavy chain V-III region GAL) (Ig heavy chain V-III region GAR) (Ig heavy chain V-III region JON)	P01780	HV307_HUMAN	1.31101e+06	1.28795e+06	1.38568e+06	271996	267936	269837	396564	383915	408123	319561	328443	353833	497912	529194	566517	407094	415915	410617	538692	538668	545272	291331	281146	283461	591471	610890	521829	247736	246174	244699	423873	411329	379512	477296	478918	493936	571898	420946	0.73605	0.111889
Immunoglobulin heavy variable 3-74	A0A0B4J1X5	HV374_HUMAN	1.78402e+06	1.853e+06	1.88141e+06	358543	311223	299742	636374	597139	568547	437062	465657	441612	679856	706243	686744	2.01437e+06	1.7784e+06	2.047e+06	4.03372e+06	3.72998e+06	3.89384e+06	1.26767e+06	1.24784e+06	1.24357e+06	884740	891082	888012	270700	265696	249991	849140	824965	873072	462699	472406	422598	780478	1.36245e+06	1.74566	0.0862934
Immunoglobulin heavy variable 3-9 (Ig heavy chain V-III region DOB)	P01782	HV309_HUMAN	333220	352286	529223	161300	188468	80646.8	316762	294632	176241	175286	185830	258829	685762	677404	394884	226311	198643	120357	235269	256137	344452	495183	371950	436719	381007	100266	363440	201005	210882	226762	284249	206520	287039	282616	403616	219495	320718	278663	0.868871	0.386815
Immunoglobulin heavy variable 6-1	A0A0B4J1U7	HV601_HUMAN	1.98854e+06	2.02184e+06	2.05411e+06	273551	263772	277409	490829	485207	478190	1.03728e+06	989441	1.00699e+06	655846	712618	700239	166820	173992	136625	381446	364092	365225	3.84955e+06	3.84226e+06	3.71145e+06	1.12192e+06	1.11371e+06	622753	318441	345322	346286	2.15632e+06	2.17799e+06	2.06796e+06	218783	250230	259229	895725	1.1424e+06	1.27539	0.501188
Immunoglobulin J chain (Joining chain of multimeric IgA and IgM)	P01591	IGJ_HUMAN	8.61045e+07	8.6869e+07	8.8345e+07	3.41929e+07	3.44425e+07	3.41844e+07	3.97143e+07	4.14746e+07	4.15865e+07	3.92774e+07	3.9427e+07	3.92088e+07	6.14184e+07	6.36854e+07	6.14861e+07	3.83937e+07	3.81863e+07	3.80868e+07	3.4981e+07	3.48435e+07	3.52228e+07	5.75422e+07	5.59906e+07	5.70893e+07	3.93301e+07	3.8896e+07	3.87417e+07	2.84679e+07	2.90984e+07	2.8896e+07	5.13607e+07	5.24799e+07	5.09949e+07	4.01615e+07	4.01348e+07	4.06717e+07	5.27611e+07	4.14081e+07	0.784822	0.030115
Immunoglobulin kappa constant (Ig kappa chain C region) (Ig kappa chain C region AG) (Ig kappa chain C region CUM) (Ig kappa chain C region EU) (Ig kappa chain C region OU) (Ig kappa chain C region ROY) (Ig kappa chain C region TI)	P01834	IGKC_HUMAN	3.22441e+06	3.12802e+06	3.33369e+06	2.65732e+06	2.61164e+06	2.69386e+06	3.60758e+06	3.50044e+06	3.66359e+06	3.96088e+06	3.90234e+06	3.88687e+06	7.59572e+06	7.67503e+06	8.09673e+06	2.53673e+06	2.54943e+06	2.51084e+06	3.02918e+06	3.08888e+06	2.97454e+06	8.85615e+06	8.57288e+06	8.52016e+06	1.73841e+06	26390.1	19588.8	2.07939e+06	2.05285e+06	2.07834e+06	7.76648e+06	7.29051e+06	7.91094e+06	1.99853e+06	2.2095e+06	1.60353e+06	4.23588e+06	3.78158e+06	0.892751	0.604441
Immunoglobulin kappa light chain (Immunoglobulin kappa light chain EU)	P0DOX7	IGK_HUMAN	6.24346e+06	6.11611e+06	6.2331e+06	2.42255e+06	2.33038e+06	2.37134e+06	3.29465e+06	3.31772e+06	3.41039e+06	3.48963e+06	3.42778e+06	3.74365e+06	4.58787e+06	4.73348e+06	4.48307e+06	1.38831e+06	1.33944e+06	1.28095e+06	3.06608e+06	2.97599e+06	3.28063e+06	3.21448e+06	3.11556e+06	3.13523e+06	1.53216e+06	1.65307e+06	1.71102e+06	3.9333e+06	3.92785e+06	3.98776e+06	4.75229e+06	5.0039e+06	4.80343e+06	2.7636e+06	2.69029e+06	2.74428e+06	4.01368e+06	2.96665e+06	0.739134	0.0180685
Immunoglobulin kappa variable 1-9	A0A0C4DH69	KV109_HUMAN	803002	697077	724342	168255	251079	249734	464900	416969	438265	317942	323108	323024	573086	512759	529303	119496	187713	184109	776438	771168	782873	361851	357446	261394	52780.1	52951	93744.3	96659.2	80087.1	74398.7	282825	300097	302118	407559	388877	382693	452856	300823	0.664278	0.0443841
Immunoglobulin kappa variable 1D-39 (Ig kappa chain V-I region Daudi)	P04432	KVD39_HUMAN	356391	120301	329254	123100	120759	123880	91526.6	119487	105657	182392	152113	210984	59416.5	197023	77106.6	55878.3	54604	116956	70874.5	72446.9	74630.2	290051	242543	194969	317135	343154	343946	85533.7	15004	61983.4	201917	228233	189490	97063.8	211076	244122	157959	167220	1.05862	0.780543
Immunoglobulin kappa variable 2-24	A0A0C4DH68	KV224_HUMAN	1.48931e+06	1.39204e+06	1.40488e+06	562649	1.2725e+06	1.32493e+06	946985	913534	903729	557172	609249	629487	1.08841e+06	449043	448846	941136	944643	917775	898160	965608	1.00216e+06	925634	999546	837471	441365	356491	331762	424494	491218	541361	2.6466e+06	2.74713e+06	2.83688e+06	546356	533088	554638	932852	994454	1.06604	0.776367
Immunoglobulin kappa variable 2D-28 (Ig kappa chain V-II region FR) (Ig kappa chain V-II region GM607) (Ig kappa chain V-II region MIL) (Ig kappa chain V-II region TEW)	P01615	KVD28_HUMAN	5.51482e+06	6.11327e+06	6.01069e+06	1.48713e+06	1.33572e+06	1.4364e+06	2.14563e+06	2.10092e+06	2.18476e+06	1.81273e+06	1.89909e+06	1.88329e+06	2.62877e+06	2.78525e+06	2.76463e+06	3.09566e+06	2.96949e+06	3.08483e+06	4.80702e+06	4.87263e+06	4.84237e+06	3.00557e+06	2.83731e+06	3.02253e+06	2.52279e+06	2.59325e+06	2.5029e+06	862551	988863	930918	1.92629e+06	1.67868e+06	1.95886e+06	1.37835e+06	1.44198e+06	1.43436e+06	2.80687e+06	2.51225e+06	0.895034	0.543527
Immunoglobulin kappa variable 3-11 (Ig kappa chain V-III region VG)	P04433	KV311_HUMAN	3.00593e+06	3.07608e+06	3.07639e+06	1.71468e+06	1.64085e+06	1.71717e+06	2.30599e+06	2.28426e+06	2.29865e+06	1.47241e+06	1.45275e+06	1.42701e+06	4.39985e+06	4.43951e+06	4.42161e+06	1.09125e+06	1.05341e+06	1.14444e+06	1.98292e+06	1.72696e+06	2.06305e+06	4.3398e+06	4.10536e+06	4.11368e+06	2.33707e+06	2.10049e+06	2.34779e+06	762493	822938	788615	3.79724e+06	3.92967e+06	3.76329e+06	1.51389e+06	1.61929e+06	1.58084e+06	2.58221e+06	2.23736e+06	0.86645	0.397832
Immunoglobulin kappa variable 3-15 (Ig kappa chain V-III region CLL) (Ig kappa chain V-III region POM)	P01624	KV315_HUMAN	1.97009e+06	2.05824e+06	2.02734e+06	1.19348e+06	1.23949e+06	1.2883e+06	1.04897e+06	1.10183e+06	1.11985e+06	1.0719e+06	1.08097e+06	1.02911e+06	2.49993e+06	2.60873e+06	2.44741e+06	1.17498e+06	1.06616e+06	1.08076e+06	1.48032e+06	1.52495e+06	1.5268e+06	2.81201e+06	2.97531e+06	2.8475e+06	1.8735e+06	1.90218e+06	1.84539e+06	1.13877e+06	1.17024e+06	1.14193e+06	2.12464e+06	2.06609e+06	2.14454e+06	2.27951e+06	2.1159e+06	2.2853e+06	1.58571e+06	1.83699e+06	1.15847	0.227552
Immunoglobulin kappa variable 3-20 (Ig kappa chain V-III region B6) (Ig kappa chain V-III region GOL) (Ig kappa chain V-III region HAH) (Ig kappa chain V-III region HIC) (Ig kappa chain V-III region IARC/BL41) (Ig kappa chain V-III region NG9) (Ig kappa chain V-III region SIE) (Ig kappa chain V-III region Ti) (Ig kappa chain V-III region WOL)	P01619	KV320_HUMAN	5.97521e+06	6.2337e+06	6.55963e+06	3.07267e+06	2.78673e+06	2.91335e+06	2.52658e+06	2.80324e+06	2.60664e+06	2.49651e+06	2.4973e+06	2.67162e+06	5.98482e+06	6.40181e+06	6.7424e+06	2.09477e+06	2.3703e+06	2.37202e+06	5.1488e+06	5.30779e+06	5.52491e+06	2.09292e+06	3.20854e+06	2.92376e+06	3.11581e+06	3.11568e+06	3.22001e+06	1.5676e+06	1.57252e+06	1.60438e+06	4.75844e+06	4.98351e+06	4.84837e+06	3.37146e+06	3.27655e+06	3.51208e+06	4.15148e+06	3.33287e+06	0.802814	0.126337
Immunoglobulin kappa variable 3D-15	A0A087WSY6	KVD15_HUMAN	89834.5	362594	372035	356754	80854.5	5496.72	253115	217762	243032	107084	105861	119360	15410.1	18015.3	478066	276164	37332.2	27877.7	536587	540399	533825	329668	323657	333682	170818	69446.8	50272.5	12288.6	26556.5	19099.6	516159	477901	320607	143955	182561	228373	188352	245582	1.30385	0.344302
Immunoglobulin kappa variable 3D-20	A0A0C4DH25	KVD20_HUMAN	619733	605782	640251	489859	488091	517715	384688	377957	434440	226724	281605	231727	650886	656794	711349	187460	194108	185087	359695	348561	341434	751853	699874	776255	297059	311190	320734	157978	142782	155893	936239	949257	890131	298351	315315	300970	487840	424773	0.870721	0.436925
Immunoglobulin kappa variable 4-1 (Ig kappa chain V-IV region B17) (Ig kappa chain V-IV region JI) (Ig kappa chain V-IV region Len) (Ig kappa chain V-IV region STH)	P06312	KV401_HUMAN	3.53757e+06	3.44541e+06	3.55017e+06	1.59429e+06	1.61607e+06	1.61779e+06	1.9717e+06	1.92401e+06	2.09513e+06	2.3672e+06	2.46641e+06	2.50411e+06	3.20421e+06	3.23105e+06	3.25874e+06	1.87268e+06	1.81188e+06	1.90651e+06	1.70163e+06	1.7602e+06	1.73331e+06	2.02169e+06	1.88382e+06	2.04167e+06	1.16579e+06	1.22839e+06	1.3262e+06	954168	1.33109e+06	992613	2.67408e+06	2.60937e+06	2.62026e+06	1.07221e+06	1.08184e+06	1.26821e+06	2.55892e+06	1.66941e+06	0.652387	0.000199589
Immunoglobulin lambda constant 3 (Ig lambda chain C region DOT) (Ig lambda chain C region NEWM) (Ig lambda-3 chain C regions)	P0DOY3	IGLC3_HUMAN	1.43384e+07	1.14564e+07	1.21133e+07	3.68253e+06	2.53989e+06	2.67637e+06	5.80935e+06	5.59197e+06	5.45823e+06	5.53749e+06	3.592e+06	3.87874e+06	4.22558e+06	4.57427e+06	4.61824e+06	3.09492e+06	2.97021e+06	2.94895e+06	2.86822e+06	3.05038e+06	2.70399e+06	8.25994e+06	7.32008e+06	7.62174e+06	3.91175e+06	3.8658e+06	3.91971e+06	2.497e+06	2.74346e+06	2.6657e+06	5.29054e+06	5.49705e+06	5.30852e+06	3.79665e+06	5.36726e+06	4.14048e+06	6.00618e+06	4.27821e+06	0.7123	0.0647926
Immunoglobulin lambda variable 1-47 (Ig lambda chain V-I region HA) (Ig lambda chain V-I region WAH)	P01700	LV147_HUMAN	3.30513e+06	3.36842e+06	3.28925e+06	1.21545e+06	1.05467e+06	1.06586e+06	1.5775e+06	1.61608e+06	1.53563e+06	955868	956245	921596	2.0965e+06	2.13993e+06	2.03176e+06	842053	779708	853400	1.17565e+06	1.17337e+06	1.27366e+06	1.69986e+06	1.68611e+06	1.67993e+06	1.2994e+06	1.05649e+06	1.31834e+06	662139	772114	774964	2.06786e+06	2.01815e+06	2.02125e+06	1.12774e+06	1.07837e+06	1.1309e+06	1.80866e+06	1.2615e+06	0.697477	0.0197197
Immunoglobulin lambda variable 1-51 (Ig lambda chain V-I region BL2) (Ig lambda chain V-I region EPS) (Ig lambda chain V-I region NEW) (Ig lambda chain V-I region NIG-64)	P01701	LV151_HUMAN	1.00489e+06	909229	974146	143903	152365	161798	347252	372327	381527	114883	142805	132974	320376	301502	297002	119499	112854	110643	334174	339425	365300	272323	278429	265340	425932	395285	230518	103865	120415	62906.9	513330	530896	521283	133502	143393	72807.8	383799	259625	0.676461	0.12664
Immunoglobulin lambda variable 3-10	A0A075B6K4	LV310_HUMAN	1.85417e+06	2.08217e+06	2.07265e+06	598511	465716	458741	829425	833861	793313	518805	626779	492056	976831	986453	893859	698952	711720	736560	1.20904e+06	1.23928e+06	1.27971e+06	1.00755e+06	913181	917246	587349	552867	609831	936213	984019	967752	642539	627198	646092	784218	851778	864447	965556	846074	0.876255	0.383957
Immunoglobulin lambda variable 3-19 (Ig lambda chain V-III region SH)	P01714	LV319_HUMAN	115396	122717	153732	87970.8	95984.7	80627.1	168262	183715	180251	101149	97142.1	105745	213201	226844	248679	147466	146422	138748	110376	103292	102996	265759	252807	252539	229628	224422	228735	38937	34694.4	41479.9	255650	243899	244089	182317	177169	199051	145428	172404	1.18549	0.2542
Immunoglobulin lambda variable 3-21 (Ig lambda chain V-III region LOI) (Ig lambda chain V-V region DEL) (Ig lambda chain V-VII region MOT)	P80748	LV321_HUMAN	2.6293e+06	2.74225e+06	2.73899e+06	233694	532471	252759	785452	750070	188279	227995	187087	192659	836606	983662	1.11536e+06	459064	617162	428273	496512	716545	258028	2.64826e+06	2.77829e+06	1.92665e+06	789973	764274	801040	986952	989555	927867	302383	961899	384943	969514	994802	354984	959775	931284	0.970315	0.918072
Immunoglobulin lambda-1 light chain (Immunoglobulin lambda-1 light chain MCG)	P0DOX8	IGL1_HUMAN	3.0063e+06	4.04879e+06	4.27269e+06	1.3765e+06	1.37836e+06	1.17015e+06	1.69563e+06	2.10329e+06	2.16019e+06	1.19947e+06	1.50867e+06	1.47391e+06	2.70339e+06	2.51596e+06	2.96622e+06	1.32655e+06	1.27257e+06	1.1773e+06	1.08294e+06	1.1409e+06	963960	2.27413e+06	1.8503e+06	3.7614e+06	1.64512e+06	1.53986e+06	1.61077e+06	912888	1.00093e+06	963557	2.08282e+06	2.25826e+06	2.28616e+06	1.59392e+06	1.87504e+06	1.84928e+06	2.23863e+06	1.64136e+06	0.733199	0.0384439
Insulin receptor-related protein (IRR) (EC 2.7.10.1) (IR-related receptor) [Cleaved into: Insulin receptor-related protein alpha chain; Insulin receptor-related protein beta chain]	P14616	INSRR_HUMAN	1976.4	68352.6	54831.4	90182.3	69945.6	93680	442087	448288	453989	140461	139450	151013	46270.9	37936.4	42137.9	124447	129158	108336	546831	598472	609515	92197.6	103750	104757	196665	200882	207640	427716	483544	496162	98065.5	100689	117181	172811	194083	182646	152040	252169	1.65857	0.0994279
Integrin alpha-M (CD11 antigen-like family member B) (CR-3 alpha chain) (Cell surface glycoprotein MAC-1 subunit alpha) (Leukocyte adhesion receptor MO1) (Neutrophil adherence receptor) (CD antigen CD11b)	P11215	ITAM_HUMAN	51855.2	64363.4	59320.2	124686	120909	133504	374586	354017	364034	192073	134338	163107	126203	125949	116879	176548	170215	170563	288364	267216	210302	350112	40979.6	78952	634978	617398	637527	498966	489926	488734	179806	275767	15491.7	368060	430180	439383	167055	325213	1.94674	0.00700535
Integrin beta-2 (Cell surface adhesion glycoproteins LFA-1/CR3/p150,95 subunit beta) (Complement receptor C3 subunit beta) (CD antigen CD18)	P05107	ITB2_HUMAN	6.43511e+06	6.57887e+06	6.35577e+06	1.58392e+06	1.6546e+06	1.65216e+06	2.27355e+06	2.4543e+06	2.29031e+06	1.51707e+06	1.60249e+06	1.54974e+06	2.07204e+06	2.13468e+06	2.01032e+06	1.10651e+06	1.08105e+06	1.19977e+06	1.74101e+06	1.79217e+06	1.79448e+06	1.21647e+06	1.74235e+06	1.74758e+06	1.6188e+06	2.17634e+06	1.70629e+06	863833	1.02385e+06	1.9275e+06	783003	270874	1.47772e+06	2.21979e+06	2.27357e+06	2.40083e+06	2.811e+06	1.53161e+06	0.544863	0.00622968
Kallikrein-1 (EC 3.4.21.35) (Kidney/pancreas/salivary gland kallikrein) (Tissue kallikrein)	P06870	KLK1_HUMAN	1.09607e+06	480650	483502	290145	159811	199314	197636	287207	160633	328362	270348	332276	687836	319644	209058	994838	989926	1.02976e+06	499172	540589	536605	742089	440241	467297	221196	231181	226438	374485	454911	283676	378463	268904	309401	212812	307788	268986	366833	465655	1.26939	0.261512
Kallikrein-11 (hK11) (EC 3.4.21.-) (Hippostasin) (Serine protease 20) (Trypsin-like protease) [Cleaved into: Kallikrein-11 inactive chain 1; Kallikrein-11 inactive chain 2]	Q9UBX7	KLK11_HUMAN	73330.7	95446.2	96546.7	125906	120658	113853	29471.1	73334.8	112572	141037	101529	97291.6	35263.7	60877.5	154811	142106	129743	142995	61546.6	59190.9	14840.4	166631	174923	170116	36901.7	30770.5	12901.2	187018	191229	168239	68617.6	58724.3	61040.5	118517	107915	110293	95461.9	105441	1.10453	0.567488
Keratin, type I cytoskeletal 13 (Cytokeratin-13) (CK-13) (Keratin-13) (K13)	P13646	K1C13_HUMAN	447036	640663	473703	897359	864665	550320	9.70192e+06	9.8343e+06	1.00055e+07	632450	620325	613718	675899	716693	703260	980638	950953	982136	514413	492144	472946	401833	526213	472945	555297	446422	640423	315515	608849	532325	163569	363168	194960	340599	314564	450845	2.49185e+06	510512	0.204873	0.0224446
Keratin, type II cytoskeletal 1 (67 kDa cytokeratin) (Cytokeratin-1) (CK-1) (Hair alpha protein) (Keratin-1) (K1) (Type-II keratin Kb1)	P04264	K2C1_HUMAN	335332	262035	166514	371121	241748	550792	246860	278529	245288	365870	365750	318725	240175	217968	223620	2.09196e+06	2.11806e+06	2.18554e+06	311591	318697	324848	1.40582e+06	1.53401e+06	1.53791e+06	1.29818e+06	1.20492e+06	1.19681e+06	574890	522742	541178	1.01801e+06	960307	676082	640290	256386	499352	295355	1.01036e+06	3.42083	0.000107827
Keratin, type II cytoskeletal 4 (Cytokeratin-4) (CK-4) (Keratin-4) (K4) (Type-II keratin Kb4)	P19013	K2C4_HUMAN	223530	172906	151329	146394	114959	110592	4.73677e+06	4.76712e+06	4.33915e+06	224040	256780	218081	242272	271658	258521	274342	264228	247016	194603	320380	250986	177995	172807	294370	300386	413409	93297.4	277449	313267	241968	76226.6	142096	175486	207138	88515.8	125260	1.08227e+06	221487	0.20465	0.0376105
Keratin, type II cytoskeletal 5 (58 kDa cytokeratin) (Cytokeratin-5) (CK-5) (Keratin-5) (K5) (Type-II keratin Kb5)	P13647	K2C5_HUMAN	27914.6	27225.2	86077	75889.6	59708	61291.8	275688	295778	277609	18239.2	64511.8	68223.3	38959.8	56313.4	25876.4	54209.6	21297.9	91186.2	66130.5	49710.1	62962.2	99576	45141.9	54675.5	16065	57922	35266.2	73638.6	54598.5	73908.3	39072.2	30859.1	29085.3	59835.3	61938.5	60267.3	97287	54159.4	0.556697	0.058248
Keratin, type II cytoskeletal 6C (Cytokeratin-6C) (CK-6C) (Cytokeratin-6E) (CK-6E) (Keratin K6h) (Keratin-6C) (K6C) (Type-II keratin Kb12)	P48668	K2C6C_HUMAN	305254	426220	455852	379143	362316	374940	2.02478e+06	2.05471e+06	2.1044e+06	419275	443558	396344	338660	229389	244181	222995	579462	239928	353945	373047	362622	521560	194390	178790	68061.2	237213	176728	210872	200118	219517	120065	154798	160574	395169	384052	363652	703935	272265	0.386776	0.00943648
Kinase D-interacting substrate of 220 kDa (Ankyrin repeat-rich membrane-spanning protein)	Q9ULH0	KDIS_HUMAN	13822.6	277865	269061	34386.1	31381.2	33657	33658.8	38201.3	37480.5	35357	38088.3	41528.2	39419.7	36693.8	37951.9	24064.4	23392.5	23464.4	35778.8	14950.8	39210.3	43152	26487.4	21564.3	42590.3	33503.7	28925.1	30503.1	68731.4	33683.7	12102.9	12276	3199.76	22915.6	50080.2	60633.2	66570.1	31010	0.465825	0.0663187
Krev interaction trapped protein 1 (Krev interaction trapped 1) (Cerebral cavernous malformations 1 protein)	O00522	KRIT1_HUMAN	39103.2	103891	134486	46852.7	274198	57510.8	97404.6	95700	76585.9	348637	378711	66942.1	473959	64264.9	66101.9	86047.2	83586.5	71378.8	316946	619255	95179.2	48244.7	48726.2	624673	397467	59271.1	44376.9	32455.7	35560.9	599122	46510.1	120681	30812	494304	102862	102456	154957	193329	1.24764	0.551098
Lactoperoxidase (LPO) (EC 1.11.1.7) (Salivary peroxidase) (SPO)	P22079	PERL_HUMAN	466299	441574	463686	978721	978280	945206	399744	361082	426343	1.06373e+06	1.08768e+06	1.1373e+06	1.06417e+06	1.00183e+06	1.01705e+06	342539	385841	355132	238111	205960	195531	1.15988e+06	1.07973e+06	1.08307e+06	295584	289932	332862	497251	441586	448750	2.25431e+06	2.31844e+06	2.26162e+06	542104	448979	490539	788846	746083	0.945791	0.826198
Lactotransferrin (Lactoferrin) (EC 3.4.21.-) (Growth-inhibiting protein 12) (Talalactoferrin) [Cleaved into: Lactoferricin-H (Lfcin-H); Kaliocin-1; Lactoferroxin-A; Lactoferroxin-B; Lactoferroxin-C]	P02788	TRFL_HUMAN	7.84492e+06	7.83723e+06	7.93379e+06	1.80476e+07	1.79146e+07	1.76922e+07	3.46521e+07	3.46561e+07	3.49353e+07	7.78637e+06	7.84856e+06	7.7824e+06	1.03078e+07	1.01615e+07	1.05148e+07	1.92719e+07	1.85604e+07	1.86565e+07	5.66404e+07	5.61505e+07	5.61409e+07	1.56473e+07	1.49518e+07	1.53774e+07	4.75011e+07	4.60496e+07	4.51882e+07	3.58711e+07	3.54525e+07	3.56276e+07	7.65792e+06	7.58542e+06	7.44468e+06	6.12028e+07	6.02633e+07	6.02322e+07	1.57277e+07	3.43559e+07	2.18442	0.00225918
Leukocyte elastase inhibitor (LEI) (Monocyte/neutrophil elastase inhibitor) (EI) (M/NEI) (Peptidase inhibitor 2) (PI-2) (Serpin B1)	P30740	ILEU_HUMAN	392513	228322	212806	212779	147981	153745	498586	451023	471019	360220	368625	380776	323059	332696	343234	981364	1.02767e+06	994130	476164	477818	498878	897556	902038	881313	453312	462950	415545	704300	687329	679722	227482	191391	243330	692545	673502	830915	325159	638060	1.9623	0.000111083
Lipocalin-1 (Tear lipocalin) (Tlc) (Tear prealbumin) (TP) (von Ebner gland protein) (VEG protein)	P31025	LCN1_HUMAN	202338	195744	319939	1.14671e+06	1.16183e+06	1.15346e+06	208324	203538	205943	442311	429745	430913	391515	396010	424632	8.12752e+06	8.15648e+06	8.30432e+06	127714	137082	202601	754404	698124	632462	720489	512100	545152	1.41226e+06	1.43735e+06	1.36698e+06	2.17087e+06	2.15044e+06	2.15242e+06	610743	558874	616167	487530	1.97117e+06	4.04318	0.0411334
L-lactate dehydrogenase A chain (LDH-A) (EC 1.1.1.27) (Cell proliferation-inducing gene 19 protein) (LDH muscle subunit) (LDH-M) (Renal carcinoma antigen NY-REN-59)	P00338	LDHA_HUMAN	292934	300748	241279	349016	328642	343553	601355	602395	617157	411430	403057	387472	418196	455116	438729	816957	869702	826993	1.81137e+06	1.82085e+06	1.88428e+06	432810	492190	424615	663891	626075	641648	1.05789e+06	1.0842e+06	1.09747e+06	346419	373025	332423	765369	785809	772363	412739	853636	2.06822	0.00124554
Low-density lipoprotein receptor-related protein 6 (LRP-6)	O75581	LRP6_HUMAN	3061.65	12212.7	3759.19	1928.1	7455.82	5813.74	13419.8	14847.7	4049.39	11129.7	9687.58	12839	226.513	1854	9460.99	6369	7241.1	6213.84	10668.6	10615.3	11145.3	3338.46	163.361	7007.01	723.526	8430.23	8064.01	7642.4	9340.41	9134.54	669.385	1205.92	753.811	17046.9	9365.85	14428.9	7449.73	7122.27	0.956044	0.838661
Ly6/PLAUR domain-containing protein 3 (GPI-anchored metastasis-associated protein C4.4A homolog) (Matrigel-induced gene C4 protein) (MIG-C4)	O95274	LYPD3_HUMAN	24988.1	14634.8	6683.94	19377.6	22906.5	12644.3	25958.8	28890.3	29585.2	36288.2	32292.7	33498	33928	30111.1	3799.84	9146.77	32782.5	24684.8	34847.3	33870.2	3475.24	15108.7	6585.37	12402.2	3078.34	62495.5	6436.39	36263	7627.49	34051.3	6676.94	59586.7	2572.66	3736.26	8016.95	64185.7	23705.8	22268.1	0.939352	0.804627
Lysozyme C (EC 3.2.1.17) (1,4-beta-N-acetylmuramidase C)	P61626	LYSC_HUMAN	1.16327e+06	895179	1.01253e+06	1.07808e+06	1.21822e+06	1.09974e+06	950759	1.57842e+06	1.12394e+06	883133	898064	958003	1.48285e+06	1.60246e+06	1.33068e+06	1.46954e+06	1.16031e+06	1.00445e+06	947331	745497	791825	1.95778e+06	1.90507e+06	1.94126e+06	1.35558e+06	1.3427e+06	1.26425e+06	2.15602e+06	2.20247e+06	2.13752e+06	2.6016e+06	2.6418e+06	3.06267e+06	4.4668e+06	4.35783e+06	1.72981e+06	1.15169e+06	1.96391e+06	1.70524	0.00523571
Macrophage migration inhibitory factor (MIF) (EC 5.3.2.1) (Glycosylation-inhibiting factor) (GIF) (L-dopachrome isomerase) (L-dopachrome tautomerase) (EC 5.3.3.12) (Phenylpyruvate tautomerase)	P14174	MIF_HUMAN	55017.1	61436.6	77880.8	85790.9	83101.1	93706.5	173409	152908	153625	102162	94241.1	93757.6	63279.4	60446.6	71275.3	218050	216270	194761	140456	146654	134945	466876	458933	450585	156745	164048	137950	273033	270178	296770	100156	100162	101245	250794	238404	239782	94802.4	226514	2.38933	0.000134081
Marginal zone B- and B1-cell-specific protein (Mesenteric estrogen-dependent adipose 7) (MEDA-7) (Plasma cell-induced resident endoplasmic reticulum protein) (Plasma cell-induced resident ER protein) (pERp1) (Proapoptotic caspase adapter protein)	Q8WU39	MZB1_HUMAN	107920	34797.7	31422.2	83748.2	70408.2	67665.6	9214.49	25364.9	30871	41009.4	42658.2	22646.7	658506	52864.7	58946.4	34412.4	367828	27600.9	59733.9	33873	34022.4	96878.8	89315.7	21214.4	7090.62	42282.7	30544.5	28394.2	88990.7	38149.6	628844	32029.8	587018	24690.8	6537.8	21602	89202.9	109574	1.22837	0.730129
Matrix metalloproteinase-9 (MMP-9) (EC 3.4.24.35) (92 kDa gelatinase) (92 kDa type IV collagenase) (Gelatinase B) (GELB) [Cleaved into: 67 kDa matrix metalloproteinase-9; 82 kDa matrix metalloproteinase-9]	P14780	MMP9_HUMAN	34621.9	49028.9	47731.3	51508.5	60382.3	38650.9	98183.5	88634	142282	44372.3	60732.2	64387.2	119665	121103	110142	39717.4	42505.7	38620.9	295794	296624	300961	362135	346337	349310	115332	100619	102590	304478	300757	305677	66584.9	79737.3	82167.6	131824	105831	112315	75428.3	184758	2.44945	0.00189386
Metalloproteinase inhibitor 1 (Erythroid-potentiating activity) (EPA) (Fibroblast collagenase inhibitor) (Collagenase inhibitor) (Tissue inhibitor of metalloproteinases 1) (TIMP-1)	P01033	TIMP1_HUMAN	72046.5	59816.2	57460.4	71521.5	43301.5	74325.1	36076.6	57373.4	47472	13826.6	12730.9	39602.7	57362.7	74297.4	69210.8	50706.5	47785.2	83884.7	58791.4	69848.3	112601	88429.8	83063	93108.7	62008	74964.9	72653.1	129779	43779.5	83399	66183.1	17963.4	57678.8	105229	105044	109695	52428.3	76980.8	1.46831	0.00529521
MICAL-like protein 2 (Junctional Rab13-binding protein) (Molecule interacting with CasL-like 2) (MICAL-L2)	Q8IY33	MILK2_HUMAN	26374.3	21616.6	228189	19129.5	40717.8	25220.9	58851.5	70913.3	81054.3	35578.7	104284	37766	119079	33768.6	109012	76438	17450.7	53479.5	64002.2	54438.9	58628.1	69102.5	109723	22067.2	45095.4	32694.8	36256.2	79013	95649.3	86670.6	172426	31416.1	33762.7	57968	54478.1	56708.3	67437	62260.4	0.923238	0.733468
Mitoferrin-2 (Mitochondrial RNA-splicing protein 3/4 homolog) (MRS3/4) (hMRS3/4) (Mitochondrial iron transporter 2) (Solute carrier family 25 member 28)	Q96A46	MFRN2_HUMAN	196281	57713.8	124941	211488	289439	57335	154546	185243	22706	108144	319742	324048	469056	556603	420344	328873	49274.5	14885.3	15189.7	684473	107680	355552	379908	33971.6	10022.9	550838	561959	577206	606950	569281	69244.9	17415.4	20453.9	706926	676059	706835	233175	335381	1.43832	0.217192
Moesin (Membrane-organizing extension spike protein)	P26038	MOES_HUMAN	127192	121118	136319	138006	139341	167917	279045	290950	279858	202244	207748	218155	200497	211704	194665	224283	148897	251447	1.05766e+06	1.04835e+06	1.07197e+06	132034	139498	142943	165727	203052	185584	417008	411238	389770	73919.2	83660.2	83501	256075	213396	219954	194317	329522	1.69579	0.116945
Monocyte differentiation antigen CD14 (Myeloid cell-specific leucine-rich glycoprotein) (CD antigen CD14) [Cleaved into: Monocyte differentiation antigen CD14, urinary form; Monocyte differentiation antigen CD14, membrane-bound form]	P08571	CD14_HUMAN	67634.4	61335.7	49154.4	15680.6	18670.2	17281.7	9408.02	9864.09	9344.04	20806.8	23642.8	33551.9	39011.7	37188.4	41445.2	39776.6	31984.1	31677.3	22944	22256.6	27148	65523.1	63200.1	62847.3	59216.5	6960.07	61542.9	47385.4	47510.2	48760.5	79930.2	73423.3	70106.5	49770.2	52807.8	51466.8	30268	48392.3	1.59879	0.0076975
Mucin-5AC (MUC-5AC) (Gastric mucin) (Lewis B blood group antigen) (LeB) (Major airway glycoprotein) (Mucin-5 subtype AC, tracheobronchial) (Tracheobronchial mucin) (TBM)	P98088	MUC5A_HUMAN	42507.9	40196.5	40013.5	89135	19468.9	91367.2	64731.1	72861.2	70948.4	99947.2	111579	88703.8	60566.2	77000.4	65302.5	183993	176384	177105	74597	90418.3	76006	102035	102602	80275.8	124615	139921	139745	143253	128750	133380	134397	116742	130318	95937.3	95720.2	93954.8	68955.3	120960	1.75417	1.12746e-05
Mucin-5B (MUC-5B) (Cervical mucin) (High molecular weight salivary mucin MG1) (Mucin-5 subtype B, tracheobronchial) (Sublingual gland mucin)	Q9HC84	MUC5B_HUMAN	2.70941e+07	2.81822e+07	2.83741e+07	1.68458e+08	1.65901e+08	1.66728e+08	3.78601e+07	3.85389e+07	3.927e+07	1.5538e+08	1.57097e+08	1.56981e+08	9.1533e+07	9.21218e+07	9.35465e+07	1.93175e+08	1.91862e+08	1.92636e+08	3.91755e+07	3.92883e+07	3.96113e+07	1.01048e+08	9.64547e+07	9.80001e+07	2.06414e+08	2.03933e+08	2.03073e+08	1.59525e+08	1.56683e+08	1.57822e+08	1.67618e+08	1.67708e+08	1.69415e+08	1.76616e+08	1.75929e+08	1.77348e+08	9.64711e+07	1.48254e+08	1.53677	0.0116731
Mucin-7 (MUC-7) (Apo-MG2) (Salivary mucin-7)	Q8TAX7	MUC7_HUMAN	658052	702339	720699	2.41686e+06	2.40594e+06	2.45364e+06	2.05361e+06	2.03691e+06	2.01886e+06	1.86575e+06	1.31644e+06	1.3535e+06	3.43597e+06	3.44519e+06	3.65949e+06	1.96551e+06	1.88414e+06	1.82906e+06	667918	471234	546991	3.2805e+06	3.57681e+06	3.12405e+06	7.01917e+06	7.37558e+06	7.6765e+06	3.426e+06	3.27099e+06	3.31125e+06	7.81681e+06	7.50774e+06	7.56916e+06	1.54206e+06	1.64776e+06	1.85255e+06	2.03622e+06	3.68389e+06	1.80919	0.0277665
Myeloblastin (EC 3.4.21.76) (AGP7) (C-ANCA antigen) (Leukocyte proteinase 3) (PR-3) (PR3) (Neutrophil proteinase 4) (NP-4) (P29) (Wegener autoantigen)	P24158	PRTN3_HUMAN	774102	731459	853298	973251	998759	1.01636e+06	474336	457035	459978	925867	925264	853187	904216	965676	899044	683317	638752	670899	3.41137e+06	3.45539e+06	3.52582e+06	2.8174e+06	2.83044e+06	2.69707e+06	1.00311e+06	1.01204e+06	981695	8.15259e+06	8.07252e+06	8.11569e+06	992843	1.0225e+06	994707	2.06826e+06	2.03522e+06	1.88744e+06	814122	2.71758e+06	3.33804	0.00531274
Myeloperoxidase (MPO) (EC 1.11.2.2) [Cleaved into: Myeloperoxidase; 89 kDa myeloperoxidase; 84 kDa myeloperoxidase; Myeloperoxidase light chain; Myeloperoxidase heavy chain]	P05164	PERM_HUMAN	794785	678469	839934	520687	550563	503711	411942	411736	447383	5.43394e+06	5.578e+06	5.67172e+06	1.80737e+06	2.11671e+06	2.22332e+06	2.64559e+06	2.42298e+06	2.16432e+06	7.16943e+06	7.23557e+06	7.22307e+06	8.8834e+06	9.85877e+06	1.00579e+07	2.58238e+06	2.39819e+06	2.44911e+06	6.34942e+06	6.40527e+06	6.3774e+06	3.20178e+06	3.25311e+06	3.09431e+06	2.62697e+06	2.57349e+06	2.63779e+06	1.86602e+06	4.83858e+06	2.593	0.00110467
Myosin light polypeptide 6 (17 kDa myosin light chain) (LC17) (Myosin light chain 3) (MLC-3) (Myosin light chain alkali 3) (Myosin light chain A3) (Smooth muscle and nonmuscle myosin light chain alkali 6)	P60660	MYL6_HUMAN	132484	156373	115044	225712	232627	234993	540262	535921	561771	213468	218888	234399	268355	271658	285682	172003	189816	162958	472577	457771	461465	410711	366178	399161	320751	296216	346716	491207	484205	488642	118128	102559	107286	251119	237772	262376	281843	314267	1.11505	0.499185
Myosin regulatory light chain 12A (Epididymis secretory protein Li 24) (HEL-S-24) (MLC-2B) (Myosin RLC) (Myosin regulatory light chain 2, nonsarcomeric) (Myosin regulatory light chain MRLC3)	P19105	ML12A_HUMAN	52328.6	48712.5	55524.9	331223	327588	343248	286336	290690	282377	290549	296834	304044	230132	229713	230886	501513	1.53733e+06	114681	399858	397757	394815	111562	112927	127796	459300	421819	430235	416743	432382	435054	86328.6	90603.9	122404	348074	331675	340232	240012	362528	1.51045	0.147653
Myosin-9 (Cellular myosin heavy chain, type A) (Myosin heavy chain 9) (Myosin heavy chain, non-muscle IIa) (Non-muscle myosin heavy chain A) (NMMHC-A) (Non-muscle myosin heavy chain IIa) (NMMHC II-a) (NMMHC-IIA)	P35579	MYH9_HUMAN	222183	232994	192047	499813	480636	467108	910930	929500	952408	492869	479938	450368	330352	320537	323983	780179	544967	346619	818010	828595	878310	631669	867823	609337	297768	411561	303579	935091	913589	845429	329865	439328	385298	612896	548275	598267	485711	615546	1.26731	0.110962
Myotubularin-related protein 10	Q9NXD2	MTMRA_HUMAN	39227	9628.2	2482.13	3999.36	17348.7	17435.9	13201.4	10311.7	42107.3	27665.2	32402.4	33467.4	16787.6	18461.9	3711.66	16057.2	15613.6	12890.3	3262.91	17825.6	5309.22	9129.07	41414	13469	24999.3	4068.03	16680	15888.4	12863.4	6882.4	1595.1	5873.03	10791.7	31588.6	29873.1	30108.8	19215.9	15532.5	0.808318	0.356459
Neutrophil defensin 3 (Defensin, alpha 3) (HNP-3) (HP-3) (HP3) [Cleaved into: HP 3-56; Neutrophil defensin 2 (HNP-2) (HP-2) (HP2)]	P59666	DEF3_HUMAN	7.679e+06	8.25305e+06	8.16289e+06	1.64056e+07	1.67226e+07	1.68869e+07	2.88681e+07	3.03875e+07	3.12975e+07	3.18137e+07	3.1053e+07	3.2352e+07	1.63705e+07	1.66342e+07	1.70577e+07	2.38304e+07	2.51094e+07	2.36559e+07	3.83346e+07	3.91334e+07	3.85101e+07	5.40367e+07	5.42328e+07	5.57397e+07	3.8092e+07	3.75678e+07	3.68606e+07	4.25031e+07	4.28761e+07	4.29029e+07	2.26354e+07	2.34171e+07	2.33071e+07	2.96333e+07	3.08882e+07	2.90872e+07	2.06629e+07	3.58264e+07	1.73385	8.91106e-05
Neutrophil elastase (EC 3.4.21.37) (Bone marrow serine protease) (Elastase-2) (Human leukocyte elastase) (HLE) (Medullasin) (PMN elastase)	P08246	ELNE_HUMAN	366368	292651	387945	805992	946853	935327	2.8909e+06	2.90889e+06	3.06183e+06	688604	920312	885253	264264	470423	418876	7.89782e+06	7.70257e+06	7.52564e+06	4.24421e+06	4.0643e+06	3.90478e+06	1.04166e+06	1.17463e+06	1.25535e+06	4.59777e+06	4.49903e+06	4.41207e+06	1.78442e+06	1.7446e+06	1.75286e+06	2.70414e+06	2.48692e+06	2.59348e+06	2.2533e+06	2.13207e+06	2.07617e+06	1.08297e+06	3.42132e+06	3.15922	0.000380862
Neutrophil gelatinase-associated lipocalin (NGAL) (25 kDa alpha-2-microglobulin-related subunit of MMP-9) (Lipocalin-2) (Oncogene 24p3) (Siderocalin LCN2) (p25)	P80188	NGAL_HUMAN	188585	235738	222045	138260	93600.7	125933	254489	225805	251547	126379	138928	130766	230831	234357	222522	411417	382035	418613	228379	238166	239076	206220	162708	175764	330991	361054	359708	255383	251287	251059	239167	244804	255098	460708	507207	477911	187986	307465	1.63557	0.000257744
Nucleobindin-2 (DNA-binding protein NEFA) (Epididymis secretory protein Li 109) (Gastric cancer antigen Zg4) (Prepronesfatin) [Cleaved into: Nesfatin-1]	P80303	NUCB2_HUMAN	412006	420222	378552	457729	394675	151486	43302.9	59263.2	65737.5	305174	283746	309600	569513	434930	420682	478356	521045	510779	135268	169989	184764	65807.4	96759.4	69426.2	796048	784469	792171	670194	654959	630427	412464	422628	427262	361750	313733	346067	313775	421160	1.34224	0.144704
Olfactomedin-4 (OLM4) (Antiapoptotic protein GW112) (G-CSF-stimulated clone 1 protein) (hGC-1) (hOLfD)	Q6UX06	OLFM4_HUMAN	156906	145566	137624	162408	201100	149837	240621	74094.9	67445.1	113601	169781	187621	149175	145118	153850	463328	364823	339140	444923	421646	430373	254796	180782	209462	3.40711e+06	3.36003e+06	3.51743e+06	1.01885e+06	944652	978200	213817	249240	337558	283564	222110	192783	150317	849268	5.64986	0.0204799
PDZ domain-containing protein 2 (Activated in prostate cancer protein) (PDZ domain-containing protein 3) [Cleaved into: Processed PDZ domain-containing protein 2]	O15018	PDZD2_HUMAN	19966.7	15688.3	31789.8	49004.2	16422.6	14817.7	25438.4	41918.4	30429	29242.9	25830.3	32257	17817.8	15120.3	13096.6	12468.1	18993	36586.9	26565.6	22997.6	27782.9	23117.1	10378.5	26001.8	35374.3	35401.4	20488.3	23864.6	13846.8	74234	32831.7	26475.7	52391.4	41902.9	8547.18	49461.8	25256	29510.1	1.16844	0.368296
Peptidyl-prolyl cis-trans isomerase B (PPIase B) (EC 5.2.1.8) (CYP-S1) (Cyclophilin B) (Rotamase B) (S-cyclophilin) (SCYLP)	P23284	PPIB_HUMAN	106687	65296.6	205389	197782	200197	188943	174268	201246	199468	549783	536777	564648	514539	512324	507560	146336	206613	152557	136781	146682	137072	140875	150067	158348	87244.6	78242.5	124158	217189	225614	262437	257208	254641	254329	183143	175152	165310	314994	174286	0.553298	0.00241926
Peroxiredoxin-1 (EC 1.11.1.15) (Natural killer cell-enhancing factor A) (NKEF-A) (Proliferation-associated gene protein) (PAG) (Thioredoxin peroxidase 2) (Thioredoxin-dependent peroxide reductase 2)	Q06830	PRDX1_HUMAN	52933.1	195744	188053	99668.7	144549	131413	204734	204348	191022	105695	119694	117955	155758	92938	102914	51737	148611	115941	130271	132413	149118	159179	84665	167907	62478.1	126588	49771.2	183427	89398.2	147237	148501	177317	215735	153894	161138	164798	140495	134292	0.955849	0.690646
Peroxiredoxin-5, mitochondrial (EC 1.11.1.15) (Alu corepressor 1) (Antioxidant enzyme B166) (AOEB166) (Liver tissue 2D-page spot 71B) (PLP) (Peroxiredoxin V) (Prx-V) (Peroxisomal antioxidant enzyme) (TPx type VI) (Thioredoxin peroxidase PMP20)	P30044	PRDX5_HUMAN	54355.6	8341.38	16571.3	23632.8	27800	33073.6	24798.4	20679.2	52446.6	70892.3	53054.7	56918.9	42547.8	19098.3	39085	78857.4	100782	66410.5	83065	104505	89217.7	46056.8	541405	575140	200209	74006.3	104253	176021	186185	179556	188058	179614	189904	145011	49256.3	111603	36219.7	165196	4.56094	0.00122958
Peroxiredoxin-6 (EC 1.11.1.15) (1-Cys peroxiredoxin) (1-Cys PRX) (24 kDa protein) (Acidic calcium-independent phospholipase A2) (aiPLA2) (EC 3.1.1.4) (Antioxidant protein 2) (Liver 2D page spot 40) (Non-selenium glutathione peroxidase) (NSGPx) (Red blood cells page spot 12)	P30041	PRDX6_HUMAN	137776	87542.6	102991	96429.3	91662.1	111918	263563	272892	276844	188890	190293	178643	51053.7	56581.4	53510.1	397840	351775	421604	188363	309245	331047	442035	432823	452554	173205	178267	193604	449567	455918	443580	107918	109432	166054	345663	353559	371809	144039	317898	2.20703	3.39345e-05
Plastin-2 (L-plastin) (LC64P) (Lymphocyte cytosolic protein 1) (LCP-1)	P13796	PLSL_HUMAN	294148	283058	389031	240323	133421	138651	550733	523875	550992	395599	335099	381336	222861	200417	270465	727646	697756	738405	917522	956632	953763	521652	587339	588723	563006	569116	549455	1.15784e+06	1.24336e+06	1.21385e+06	249684	266249	254142	987131	867334	799390	327334	733809	2.24178	2.05506e-05
Polymeric immunoglobulin receptor (PIgR) (Poly-Ig receptor) (Hepatocellular carcinoma-associated protein TB6) [Cleaved into: Secretory component]	P01833	PIGR_HUMAN	8.65075e+07	8.71049e+07	8.66904e+07	3.93164e+07	3.90511e+07	3.93305e+07	3.86182e+07	3.75627e+07	3.83683e+07	4.26881e+07	4.24463e+07	4.21524e+07	7.03583e+07	6.9941e+07	6.94474e+07	4.74521e+07	4.76979e+07	4.79982e+07	3.6877e+07	3.72549e+07	3.75156e+07	5.49501e+07	5.65704e+07	5.39817e+07	4.33019e+07	4.32582e+07	4.2259e+07	3.42568e+07	3.48482e+07	3.47552e+07	5.2684e+07	4.90463e+07	5.18198e+07	4.50999e+07	4.5391e+07	4.26021e+07	5.53056e+07	4.47438e+07	0.809029	0.033322
Polyubiquitin-C [Cleaved into: Ubiquitin]	P0CG48	UBC_HUMAN	199716	212878	218281	243425	252665	247348	294269	277383	308972	279031	302404	295552	156784	152945	155804	240762	390777	402886	297913	263290	284953	398999	377252	401319	226244	210567	262223	271518	280497	297136	306678	312788	332808	381168	393887	424985	239830	321840	1.34195	0.000413095
POU domain, class 3, transcription factor 2 (Brain-specific homeobox/POU domain protein 2) (Brain-2) (Brn-2) (Nervous system-specific octamer-binding transcription factor N-Oct-3) (Octamer-binding protein 7) (Oct-7) (Octamer-binding transcription factor 7) (OTF-7)	P20265	PO3F2_HUMAN	106806	93509.4	57433	60339.1	28875.7	37884.9	39444.4	43980.1	53986.5	24667.3	34793.3	28358.6	59756.9	52157.9	78309.4	43886.8	53834.3	42461	57457.3	32657.2	44003.9	48497	20286.1	63632.1	10903.7	43230.2	32624.8	12871.3	65133	19879.7	54579.4	27142.1	38580	24703	19049.7	31182.8	53353.5	37456.9	0.702052	0.0236685
Probable phosphoglycerate mutase 4 (EC 5.4.2.11) (EC 5.4.2.4)	Q8N0Y7	PGAM4_HUMAN	31454	36654	10190.4	21913.4	18719.3	22681.2	37889	35514.7	44409.1	27651.1	35526	32505.2	27818.5	29010.2	43071.4	100907	101837	114199	57762.7	57968.7	62109.8	111526	116801	115907	86888.8	77997.6	101062	90936.1	63765.9	59836.7	67367	54581.6	59971.2	56739.8	58048.1	58594.1	30333.8	79752.6	2.62916	5.61719e-09
Programmed cell death 6-interacting protein (PDCD6-interacting protein) (ALG-2-interacting protein 1) (ALG-2-interacting protein X) (Hp95)	Q8WUM4	PDC6I_HUMAN	91083.5	92553.5	90497.7	76128.5	79931.4	75422.1	48172.3	40478.5	39314.1	53677.7	47296.3	45762.4	42632.3	31568.1	44761	47998.5	48170	51012.2	47335.2	46265.9	45686.3	56540.1	52179.1	56291.6	22929.6	30520	29512.7	92523.2	72268.3	92268.2	118825	130081	116777	94078	87072.2	97453.5	59952	68370.8	1.14043	0.377718
Profilin-1 (Epididymis tissue protein Li 184a) (Profilin I)	P07737	PROF1_HUMAN	322830	271118	394583	355330	300075	288988	561261	453414	538359	560812	525637	615397	348478	550853	383458	1.05686e+06	1.42066e+06	1.38006e+06	993215	772921	980342	1.60459e+06	1.71937e+06	1.91117e+06	1.1341e+06	1.15402e+06	1.42474e+06	1.34733e+06	1.32041e+06	1.29743e+06	1.268e+06	419813	925118	617974	830052	653095	431373	1.15387e+06	2.67488	2.808e-08
Prolactin-inducible protein (Gross cystic disease fluid protein 15) (GCDFP-15) (Prolactin-induced protein) (Secretory actin-binding protein) (SABP) (gp17)	P12273	PIP_HUMAN	6.43463e+06	6.27883e+06	6.63962e+06	2.71731e+07	2.73014e+07	2.68629e+07	2.52168e+07	2.42871e+07	2.47274e+07	2.32809e+07	2.24021e+07	2.28854e+07	2.89513e+07	2.84029e+07	2.81764e+07	3.41918e+07	3.57999e+07	3.48436e+07	5.99947e+06	5.92414e+06	5.90149e+06	2.85315e+07	2.78508e+07	2.81501e+07	1.67564e+07	1.59877e+07	1.47932e+07	1.21499e+07	1.22037e+07	1.19287e+07	6.44722e+06	6.42158e+06	6.32442e+06	1.83021e+07	1.73174e+07	1.78672e+07	2.19347e+07	1.73187e+07	0.789556	0.160665
Proline-rich protein 27	Q6MZM9	PRR27_HUMAN	128722	131686	135134	650356	672515	699293	489063	463428	484897	1.10298e+06	1.10823e+06	1.09009e+06	234708	295674	255448	728727	728788	685941	217091	211696	210452	722514	714770	722295	710480	724053	643305	263623	269271	264298	1.14991e+06	1.1529e+06	1.19339e+06	255358	306878	337137	529481	581566	1.09837	0.650625
Prominin-1 (Antigen AC133) (Prominin-like protein 1) (CD antigen CD133)	O43490	PROM1_HUMAN	76022.9	71094.5	57560.2	98554.4	101895	91087.3	120090	129525	136085	92555.2	91701.1	98376.3	57817	56300	50847.9	116090	123783	71402.5	209011	193416	186511	122406	110889	116319	92607.8	43165.8	143727	201695	202309	205577	92126.3	56208.8	84966.5	88328.5	68299.4	84493.4	88634	124444	1.40402	0.0246212
Prosaposin (Proactivator polypeptide) [Cleaved into: Saposin-A (Protein A); Saposin-B-Val; Saposin-B (Cerebroside sulfate activator) (CSAct) (Dispersin) (Sphingolipid activator protein 1) (SAP-1) (Sulfatide/GM1 activator); Saposin-C (A1 activator) (Co-beta-glucosidase) (Glucosylceramidase activator) (Sphingolipid activator protein 2) (SAP-2); Saposin-D (Component C) (Protein C)]	P07602	SAP_HUMAN	42745.8	37713.1	33296.3	11981.6	10135.3	12296.7	21113.4	20612.8	20010.1	11881.7	14596.8	9420.54	15494.7	15597	13867.5	36587.4	44249.8	40379.5	25122.6	24716.9	23960.7	8918.6	4016.64	3785.21	17073.1	10662.8	11316.5	41962.1	41681.3	43015	7202.28	8281.48	7349.48	26805.9	22410.1	2159.15	19384.2	21507.5	1.10953	0.637425
Prostasin (EC 3.4.21.-) (Channel-activating protease 1) (CAP1) (Serine protease 8) [Cleaved into: Prostasin light chain; Prostasin heavy chain]	Q16651	PRSS8_HUMAN	33982.3	189495	149957	31362.2	19137.7	23037.7	71047.5	67720.2	81958.4	25601.8	28035.9	31470.1	88941.6	20055.1	32333.9	33629.1	36575.3	32987.2	60047.3	67448.8	42256.2	56840.9	64100.3	48105.1	46735.6	60778.3	55173.9	43188.5	32612.3	35127.3	54370.3	44340.6	41854	23246	45512.3	42360.8	59609.1	46061.4	0.772724	0.245126
Prostate stem cell antigen	O43653	PSCA_HUMAN	210895	206391	233697	98508.6	101413	107813	177657	174098	169805	122652	121867	125813	78127.1	66730	20678.8	310632	331888	306135	119041	115963	101045	263007	258510	269303	816818	802844	789205	114903	84408.2	76084.1	143714	119627	120236	261099	253974	260619	134410	281860	2.09702	0.0228936
Protein ABHD8 (EC 3.-.-.-) (Alpha/beta hydrolase domain-containing protein 8) (Abhydrolase domain-containing protein 8)	Q96I13	ABHD8_HUMAN	465753	33900.8	23582.6	157396	7504.89	162810	20033.4	38870.5	226604	148219	183402	192574	270700	17137.7	342622	33463.3	31582.1	143205	82363.6	81912.9	23095.3	58973	61339.6	69716.7	16318.1	64009.8	136293	128465	73666.1	129018	290164	68379.4	246109	17258.1	38261.5	177702	152741	93871.2	0.614579	0.101961
Protein bassoon (Zinc finger protein 231)	Q9UPA5	BSN_HUMAN	2787.94	46349.3	7855.12	24598.7	30209.2	351.213	38726.6	62265.3	59409.2	45688.1	49660.5	50207.9	21090.1	26693.6	23487.7	11923.5	21456.7	21950.4	67000.7	20695.6	63491.8	35333	26156.6	31470.1	27981.8	43382.7	45230.5	34847.5	40006.6	35913.6	20758.5	33582.5	35110.9	46617.9	76111.7	46242.4	32625.4	37393.6	1.14615	0.433417
Protein DEK	P35659	DEK_HUMAN	57828.2	55912	29260.7	29415.1	31817.6	32686.7	25442.4	39142.4	71204.2	74788.7	62871.7	71245	56317.8	31449.7	56167	16661.3	42749	17513.4	36047	30869.9	51198.4	50956.5	116879	110242	22042.9	12902.6	25857.5	40026.3	14883.3	40928.5	64147.3	32375	71396.6	41553.5	24050.1	59188.1	48370	43927	0.908147	0.595334
Protein disulfide-isomerase (PDI) (EC 5.3.4.1) (Cellular thyroid hormone-binding protein) (Prolyl 4-hydroxylase subunit beta) (p55)	P07237	PDIA1_HUMAN	595725	587571	634622	923673	258976	507629	861706	894132	946304	601178	651924	684641	719905	746357	749798	410514	707442	440518	1.07797e+06	1.03285e+06	1.04716e+06	1.6205e+06	724181	738568	1.12779e+06	1.23754e+06	784721	1.20329e+06	1.02239e+06	1.19692e+06	745445	1.11988e+06	1.52808e+06	559125	980353	1.01315e+06	690943	967542	1.40032	0.00454847
Protein FAM19A3 (Chemokine-like protein TAFA-3)	Q7Z5A8	F19A3_HUMAN	85564.4	103739	91179.1	105602	56855.3	50267	188321	177505	23518.9	178382	41478.2	256991	181109	261387	191032	103419	154663	259597	122468	132097	143476	21408.3	154046	57648.1	51968.7	82175.1	78389.9	36688.7	85084.8	42868.6	158218	194186	30918.4	109656	113530	94884.5	132862	106066	0.798318	0.245851
Protein LEG1 homolog	Q6P5S2	LEG1H_HUMAN	1.76011e+06	1.90777e+06	746440	1.7039e+06	1.52687e+06	1.37187e+06	1.06374e+06	1.09526e+06	617589	725004	909982	599185	1.30734e+06	796353	826538	909688	876412	983296	816330	1.00067e+06	1.02058e+06	815479	691411	805406	1.59898e+06	1.72263e+06	1.53544e+06	1.31262e+06	1.33263e+06	1.71427e+06	1.35462e+06	1.45538e+06	1.29372e+06	1.32593e+06	877511	1.39358e+06	1.13053e+06	1.18269e+06	1.04614	0.683811
Protein phosphatase 1 regulatory subunit 12B (Myosin phosphatase-targeting subunit 2) (Myosin phosphatase target subunit 2)	O60237	MYPT2_HUMAN	10023.8	46861.9	53512.6	15364.4	3632.49	15652.5	18287.7	120.465	26477.5	22935.3	14486	6323.38	19478.2	7264.73	5264.1	34747	41404.1	13132.4	11671.8	7959.9	12132.9	33552.8	4565.56	48562.5	19636.1	66352.5	19612.5	5874.18	16947.8	14806.8	11664.2	26409	24298.5	23622.4	24585.3	8858.22	17712.3	22399.8	1.26465	0.372608
Protein S100-A11 (Calgizzarin) (Metastatic lymph node gene 70 protein) (MLN 70) (Protein S100-C) (S100 calcium-binding protein A11) [Cleaved into: Protein S100-A11, N-terminally processed]	P31949	S10AB_HUMAN	262019	270789	265934	135179	135458	135488	418181	414730	406184	215217	227237	212167	211634	213167	222966	380724	400935	379624	395679	410630	378270	285260	338876	302287	430893	405739	379703	389627	390278	377339	258531	272046	289296	569700	544808	558284	249757	387549	1.55171	7.21464e-05
Protein S100-A12 (CGRP) (Calcium-binding protein in amniotic fluid 1) (CAAF1) (Calgranulin-C) (CAGC) (Extracellular newly identified RAGE-binding protein) (EN-RAGE) (Migration inhibitory factor-related protein 6) (MRP-6) (p6) (Neutrophil S100 protein) (S100 calcium-binding protein A12) [Cleaved into: Calcitermin]	P80511	S10AC_HUMAN	127726	156826	166086	252931	264635	289950	641473	625571	586041	375226	367933	464078	206269	186930	182953	252844	324934	292896	265817	141521	270257	274819	267782	317658	607540	602311	828931	619688	622059	650262	699645	621440	693802	752058	764624	634107	326309	500238	1.53302	0.0150588
Protein S100-A7 (Psoriasin) (S100 calcium-binding protein A7)	P31151	S10A7_HUMAN	33811.1	265845	280450	67989.3	87994.7	68296.1	429110	405037	401200	37741	41816.9	38097.7	172554	163216	182035	869652	889989	877207	493838	497627	486459	583971	619527	575688	788754	613001	758618	139614	147710	129110	70870.7	61068.7	79768.8	117415	103355	37790.7	178346	425764	2.38729	0.00760866
Protein S100-A8 (Calgranulin-A) (Calprotectin L1L subunit) (Cystic fibrosis antigen) (CFAG) (Leukocyte L1 complex light chain) (Migration inhibitory factor-related protein 8) (MRP-8) (p8) (S100 calcium-binding protein A8) (Urinary stone protein band A)	P05109	S10A8_HUMAN	1.79555e+07	1.88679e+07	1.87087e+07	3.25274e+07	3.00597e+07	3.02668e+07	6.35274e+07	6.39337e+07	6.46209e+07	3.41651e+07	3.36622e+07	3.2859e+07	1.836e+07	1.86059e+07	1.85446e+07	3.81257e+07	3.68901e+07	3.82951e+07	7.15153e+07	7.04905e+07	7.17005e+07	3.56457e+07	3.47164e+07	3.46121e+07	6.31001e+07	6.28692e+07	6.42484e+07	5.88219e+07	5.86667e+07	5.85105e+07	2.22694e+07	2.25368e+07	2.18228e+07	6.82877e+07	6.85433e+07	7.00947e+07	3.3111e+07	5.10363e+07	1.54137	0.00533977
Protein S100-A9 (Calgranulin-B) (Calprotectin L1H subunit) (Leukocyte L1 complex heavy chain) (Migration inhibitory factor-related protein 14) (MRP-14) (p14) (S100 calcium-binding protein A9)	P06702	S10A9_HUMAN	2.04571e+07	2.04123e+07	2.1217e+07	2.87522e+07	3.02754e+07	2.93604e+07	5.88009e+07	5.96605e+07	5.20904e+07	3.16344e+07	3.13608e+07	3.10445e+07	1.8147e+07	1.79729e+07	1.83365e+07	3.96078e+07	4.06443e+07	4.11176e+07	7.2457e+07	7.19911e+07	7.32435e+07	4.76559e+07	4.80263e+07	4.79126e+07	6.0592e+07	6.74903e+07	6.87807e+07	5.63243e+07	5.68006e+07	5.48522e+07	2.74747e+07	2.46007e+07	2.76454e+07	6.95104e+07	6.65632e+07	6.56964e+07	3.13015e+07	5.37613e+07	1.71753	0.000106889
Protein S100-P (Migration-inducing gene 9 protein) (MIG9) (Protein S100-E) (S100 calcium-binding protein P)	P25815	S100P_HUMAN	77077.6	78541.2	78689.4	75354.8	81048.2	72200.8	256737	233108	239732	142037	152443	156675	85815.8	87900.5	96984.9	154383	147423	149216	331683	321748	317493	89879	87522.3	90693.1	366196	302149	350963	400063	406310	410704	48309.1	34321.5	45419.7	187016	225076	243257	127623	224277	1.75734	0.0129798
Protein-glutamine gamma-glutamyltransferase E (EC 2.3.2.13) (Transglutaminase E) (TG(E)) (TGE) (TGase E) (Transglutaminase-3) (TGase-3) [Cleaved into: Protein-glutamine gamma-glutamyltransferase E 50 kDa catalytic chain; Protein-glutamine gamma-glutamyltransferase E 27 kDa non-catalytic chain]	Q08188	TGM3_HUMAN	1.5131e+06	1.35973e+06	1.52426e+06	1.40833e+06	1.17778e+06	1.17055e+06	1.85623e+06	1.86221e+06	1.85235e+06	1.05569e+06	1.04904e+06	1.09252e+06	1.06763e+06	799445	898991	1.54013e+06	1.47967e+06	1.33879e+06	1.06321e+06	965397	946762	2.66399e+06	2.62062e+06	2.70257e+06	368264	798631	564340	1.25683e+06	1.21722e+06	1.26509e+06	905139	587502	600737	1.91227e+06	1.90747e+06	1.92114e+06	1.31252e+06	1.36313e+06	1.03856	0.798645
Putative Polycomb group protein ASXL1 (Additional sex combs-like protein 1)	Q8IXJ9	ASXL1_HUMAN	57836.7	76971.8	69602.2	123944	23462.4	116554	92514.3	87526.4	103539	72529.7	97562.8	79898.3	15737	106428	98418.9	245781	251309	16185.3	147799	137033	97177.7	18629.7	165973	25831.6	165163	156799	250666	150323	25428.6	30178.8	136723	155245	170952	85664.9	188374	161061	81501.7	132490	1.62561	0.018697
Putative small proline-rich protein 5	A0A1B0GTR4	SPRR5_HUMAN	59151.3	76192.8	72969.6	440739	489897	479993	96063.6	86395.8	92853.2	471920	518118	458406	238270	250881	245585	540349	602368	519544	105802	109960	101970	240615	231199	61040.3	507913	536466	519754	513066	496630	67918.8	493639	463080	445898	500844	483401	175669	271829	367482	1.35189	0.144138
Putative transmembrane protein encoded by LINC00477	Q96M19	CL067_HUMAN	629431	607494	631396	108154	72192.2	84148.9	210179	219060	221636	204753	243404	251689	176093	170752	170767	231686	202592	13044.9	121328	136802	132151	398798	382911	396978	109828	120627	127341	94086.2	91074.4	86624.8	194721	196762	210344	23212.1	78199.9	130572	266743	165699	0.621193	0.0536725
Putative uncharacterized protein encoded by LINC00615	Q96LM1	CL037_HUMAN	100195	52654.1	30365.6	10946.5	12700	66345.6	34891.4	34556.8	24906.6	11024.4	22424.5	61294.7	60620.3	27312.1	71271.1	24957.2	32467.7	22922	27229.7	37076.1	33780.4	77322	59113.5	63685.4	70041.3	66554	10875.3	21355.8	73273.2	84337	38399.8	40264.5	40270.2	84828.1	8537.29	62681.6	41433.9	46665.3	1.12626	0.539031
Putative uncharacterized protein PSMG3-AS1 (PSMG3 antisense RNA 1)	Q96PY0	K1908_HUMAN	680265	652059	697756	325529	314675	355986	287388	274671	297429	340499	38914.8	363919	330465	46408.1	515385	51155.1	40308.1	255152	221365	189686	57385.5	498520	480324	350213	327795	313737	299234	182802	199964	275455	421628	389665	403343	371080	228451	387270	368090	283073	0.769032	0.131676
Pyruvate kinase PKM (EC 2.7.1.40) (Cytosolic thyroid hormone-binding protein) (CTHBP) (Opa-interacting protein 3) (OIP-3) (Pyruvate kinase 2/3) (Pyruvate kinase muscle isozyme) (Thyroid hormone-binding protein 1) (THBP1) (Tumor M2-PK) (p58)	P14618	KPYM_HUMAN	512010	2.22335e+06	2.24854e+06	1.33054e+06	953175	1.65786e+06	2.27596e+06	1.5769e+06	1.64125e+06	680150	682020	691506	1.39673e+06	1.54686e+06	727516	909391	849442	889481	1.05495e+06	1.06097e+06	1.09427e+06	1.62297e+06	1.78893e+06	622137	634038	552322	639128	883632	941576	888593	665275	588546	692826	457282	979589	634644	1.34296e+06	878571	0.654206	0.00602335
Rab GDP dissociation inhibitor beta (Rab GDI beta) (Guanosine diphosphate dissociation inhibitor 2) (GDI-2)	P50395	GDIB_HUMAN	14095.7	26128.6	17245	25458.9	37926.3	30354.2	30165.7	31773.2	41301.4	38298.4	45509.2	38932.1	23224	17822.1	27467.8	46081.1	89001.8	86482.1	53069.8	46919.4	44320.7	119672	120640	120841	58065.2	56871	41256.5	80267.5	99885.8	88851.7	40489.9	42825.8	40494.9	66324.2	76156.5	80341.6	29713.5	71374.2	2.40208	3.09527e-06
RAB6A-GEF complex partner protein 1 (Connexin-43-interacting protein of 150 kDa) (Protein RIC1 homolog)	Q4ADV7	RIC1_HUMAN	12391.5	210791	17207.7	7692.16	70433.3	26107.7	119696	6139.37	114148	19740.8	58400.9	47968.8	86240.8	11010.3	15713.4	55323	56040.5	36489	53042.8	46893.4	97306.8	22072	11020.2	70880.7	20018	9087.43	19162.7	159517	20723	104836	62145.3	50686.5	12219.7	112564	101052	103084	54912.1	58293.6	1.06158	0.838602
Ras-related C3 botulinum toxin substrate 2 (GX) (Small G protein) (p21-Rac2)	P15153	RAC2_HUMAN	228313	65488.2	224151	99049.5	134957	71875.8	223099	246713	279015	246880	245874	253189	156006	177842	163069	256190	99120	152152	245330	247618	296495	572222	578049	523982	348463	371158	309998	356130	277121	334343	410455	432674	402880	217456	274210	329137	187701	335009	1.7848	0.000209872
Ras-related protein Rab-1B	Q9H0U4	RAB1B_HUMAN	90377	95035.7	683821	70890.1	70891.8	68755.7	285300	292714	334633	93984.1	111952	106770	172520	171768	170271	186142	166724	183577	306674	330807	311987	180071	184116	183260	181970	174642	171813	401850	390940	406936	152673	146721	154277	162872	249900	164602	187979	228217	1.21406	0.347387
Ras-related protein Rap-1A (C21KG) (G-22K) (GTP-binding protein smg p21A) (Ras-related protein Krev-1)	P62834	RAP1A_HUMAN	334045	44075.7	126290	116603	123407	103875	252152	271455	280762	167767	193914	184980	88261.8	82256.7	90381.7	132260	162231	177203	248852	228153	230437	230896	210165	208474	207340	218544	201666	298947	293606	304815	178812	169011	177703	183942	159160	100188	164015	205829	1.25494	0.0794922
Ras-related protein R-Ras (p23)	P10301	RRAS_HUMAN	57748.1	55066.1	12295.5	107635	1197.85	92565.3	30727	27729.2	20124.5	30644.6	9528.37	3083.75	62050.8	48782.9	46323.9	34356.1	39285.2	5585.19	41962.8	59821.3	57062.7	30381.2	27892.6	28969.3	10785.7	52133.7	46514.3	44925.4	38040.6	34559.2	31924.5	19715	22146.1	4645.27	2148.86	27761.4	40366.9	31457.9	0.779301	0.275551
Resistin (Adipose tissue-specific secretory factor) (ADSF) (C/EBP-epsilon-regulated myeloid-specific secreted cysteine-rich protein) (Cysteine-rich secreted protein A12-alpha-like 2) (Cysteine-rich secreted protein FIZZ3)	Q9HD89	RETN_HUMAN	107705	98574.8	87679	59098.7	69645.6	60500.3	41346.8	44527.1	40674	86664.9	85401.6	76214.4	60273.2	65198.3	62092.3	126927	144333	119018	79002.7	78827.7	85078	274508	270159	271263	131187	133055	127792	245459	232518	238643	53012.1	63800	54404.9	256333	266761	253800	69706.4	166947	2.395	0.000108814
Rho GDP-dissociation inhibitor 2 (Rho GDI 2) (Ly-GDI) (Rho-GDI beta)	P52566	GDIR2_HUMAN	259883	76280.1	128079	55421	56610.5	58997.7	153848	156643	150233	233330	253042	244634	138546	122130	117333	404873	365668	363953	432889	467630	460839	483681	482439	504735	697361	706041	686777	558394	584898	557803	173133	164665	156346	316726	370974	343418	147001	442059	3.00719	1.51879e-07
Rho GTPase-activating protein 24 (Filamin-A-associated RhoGAP) (FilGAP) (RAC1- and CDC42-specific GTPase-activating protein of 72 kDa) (RC-GAP72) (Rho-type GTPase-activating protein 24) (RhoGAP of 73 kDa) (Sarcoma antigen NY-SAR-88) (p73RhoGAP)	Q8N264	RHG24_HUMAN	6724.84	7428.32	6268.21	9025.55	9343.81	17869	11538.4	23553.7	6504.82	12291.3	65999.6	12347.9	387.017	21092.3	9616.65	45716.8	40587.1	28330.6	16352.2	31125.1	15476.6	8801.84	9990.23	12957.5	19313.6	23160.1	36199.1	13154.3	20472.3	14133.4	15364.6	62047.4	16500.9	12631.4	31908.5	36572.4	14666.1	24323.6	1.65849	0.0570353
Rho GTPase-activating protein 32 (Brain-specific Rho GTPase-activating protein) (GAB-associated Cdc42/Rac GTPase-activating protein) (GC-GAP) (GTPase regulator interacting with TrkA) (Rho-type GTPase-activating protein 32) (Rho/Cdc42/Rac GTPase-activating protein RICS) (RhoGAP involved in the beta-catenin-N-cadherin and NMDA receptor signaling) (p200RhoGAP) (p250GAP)	A7KAX9	RHG32_HUMAN	90318.8	31619.2	29736.9	96471	95339.5	78745.4	33902.9	51554.1	21611.1	82344.7	47888.4	103697	64023.4	112942	128474	268302	232924	236405	32466.2	18282.8	19676.8	104340	90151.5	189776	102238	413535	421045	68974.4	92443	82026.3	154805	117936	162457	410430	397433	353175	71244.6	188991	2.65271	0.00285618
Rho-related BTB domain-containing protein 1	O94844	RHBT1_HUMAN	69699	85187.3	88911.1	52087	49249.6	32845.8	49015.5	32652.4	65011.9	66779.6	74413.1	20308.3	55878.2	22179.7	27158.4	132969	109669	117096	23719.8	31043	28583.7	37555.6	242569	29959.7	26398	36994.1	37554	44257.7	34502.2	50575.5	77361.4	197856	81164.3	54363.4	65871	143082	52758.5	76340.2	1.44698	0.159909
RNA polymerase II elongation factor ELL (Eleven-nineteen lysine-rich leukemia protein)	P55199	ELL_HUMAN	92746.3	98028.3	21027.2	3684.46	127220	122466	54800.3	84440.2	68690.7	4961.83	4325.89	3207.64	111682	104650	93050.2	88163	104504	13843.1	86820.4	79430.7	89578	5267.35	4670.64	4939.38	9029.07	6002.68	46653.6	86399.4	87898.9	79433.4	91342.2	90859.5	6339.4	91530.9	3866.89	10807.5	66332.1	51780	0.780618	0.329279
Salivary acidic proline-rich phosphoprotein 1/2 (Db-s) (PRP-1/PRP-2) (Parotid acidic protein) (Pa) (Parotid double-band protein) (Parotid isoelectric focusing variant protein) (PIF-S) (Parotid proline-rich protein 1/2) (Pr1/Pr2) (Protein C) [Cleaved into: Salivary acidic proline-rich phosphoprotein 1/2; Salivary acidic proline-rich phosphoprotein 3/4 (Db-F) (PIF-F) (PRP-3/PRP-4) (Protein A); Pept…	P02810	PRPC_HUMAN	421013	436573	444901	868259	888094	913583	470850	295189	302018	2.02732e+06	2.24042e+06	2.10614e+06	652949	715666	836401	702195	738617	475145	314820	222466	132165	133643	170631	112769	1.21997e+06	1.29924e+06	1.21159e+06	403566	195720	272519	433775	519825	298619	471893	534894	604732	907959	498514	0.549049	0.0229834
Secretoglobin family 3A member 1 (Cytokine HIN-1) (High in normal 1) (Pneumo secretory protein 2) (PnSP-2) (Uteroglobin-related protein 2)	Q96QR1	SG3A1_HUMAN	158908	174913	160118	49409.9	49648	62542	100625	88053.4	100642	40128.2	44689.2	43429.3	203011	217398	202247	57222.7	40979.1	48068.1	42777.5	31767.4	42673.6	124628	119125	125002	3049.13	2791.98	3466.33	116818	110343	110128	139521	148462	143179	151579	153360	99158.3	113051	86385.7	0.764132	0.190129
Serine/threonine-protein kinase greatwall (GW) (GWL) (hGWL) (EC 2.7.11.1) (Microtubule-associated serine/threonine-protein kinase-like) (MAST-L)	Q96GX5	GWL_HUMAN	2195.98	1021.92	3342.9	5258.73	3323.84	2542.42	22898.5	24672.8	4737.16	12652	11148.3	7140.45	6515.4	6916.06	3677.66	8626.34	11002.9	11868.6	5547.95	4777.83	572.781	26812.7	16031.4	1036.74	9720.87	4632.02	3895.9	6829.63	8530.01	7458.55	3208.24	3364.11	2999.79	724.421	879.265	62442.9	7869.62	9569.66	1.21603	0.661579
Serotransferrin (Transferrin) (Beta-1 metal-binding globulin) (Siderophilin)	P02787	TRFE_HUMAN	447048	425551	813239	436743	610997	784695	666390	517871	636280	601080	408669	501995	679765	779896	728044	1.11851e+06	1.15296e+06	1.11371e+06	1.3491e+06	1.46051e+06	1.33388e+06	739931	798653	1.14901e+06	1.68128e+06	1.4661e+06	1.48434e+06	793778	732340	812332	409532	720148	370820	508942	433555	770422	602551	971422	1.61218	0.00148351
Serpin B3 (Protein T4-A) (Squamous cell carcinoma antigen 1) (SCCA-1)	P29508	SPB3_HUMAN	100712	88640.2	74680.2	138016	136472	156397	101709	89428.4	74291.8	171450	180942	179467	105102	125435	144610	234736	241165	246499	118077	114217	132335	267413	252973	217534	29554	41977.6	29121.4	128224	116963	139504	45060.7	37229.9	98672.4	190943	153927	109669	124490	140276	1.1268	0.480471
Serpin B5 (Maspin) (Peptidase inhibitor 5) (PI-5)	P36952	SPB5_HUMAN	126937	125540	135715	187126	44105.2	42401.5	188008	195838	168561	175481	174552	179594	136088	130381	148464	558353	583969	571953	163997	175935	166159	348585	328254	343224	127257	145715	136115	379695	391063	386285	102978	129106	119408	326543	236295	230904	143920	283419	1.96929	0.00200358
Serum albumin	P02768	ALBU_HUMAN	1.54102e+07	3.36468e+06	3.43957e+06	3.7474e+06	8.98309e+06	8.77855e+06	1.14203e+07	1.20297e+07	9.26446e+06	9.53336e+06	9.72816e+06	8.78799e+06	8.22628e+06	4.73314e+06	5.4018e+06	5.19931e+07	5.01559e+07	5.06166e+07	2.71757e+07	2.73394e+07	2.74933e+07	4.23639e+06	1.30147e+07	1.30478e+07	3.07791e+07	3.10798e+07	3.02576e+07	1.56423e+07	1.59175e+07	1.58913e+07	1.11824e+07	1.13012e+07	1.09809e+07	7.9302e+06	7.73944e+06	8.06616e+06	8.18992e+06	2.19924e+07	2.6853	0.00119662
Serum amyloid A-2 protein (SAA2)	P0DJI9	SAA2_HUMAN	22163.7	25421	27519.4	53095.7	64345.7	57390	59277.1	58742.3	59511.2	40621.5	32413	35454	40630.4	33861.3	41669	91136.1	86083.1	106443	37148.7	35651.3	40497.7	83559.4	78882.4	84686.7	21374.7	28278	54643.3	165913	162127	168537	208087	196613	195876	50083	55126.8	93242.7	43474.3	97332.9	2.23886	0.00195275
SLAIN motif-containing protein 1	Q8ND83	SLAI1_HUMAN	18263.8	15485.3	57659	51585.8	19841.1	24285	14280.7	32454.6	19148.6	34449.7	29361.8	40495.2	5426.96	24870.4	26991.6	34693.7	21034.7	34996	42808.9	24829.8	12065	10046.3	12948.6	47938.4	21016	17033.2	25462.1	20773	15595.3	20097.1	9506.62	19117.2	40665.4	27783.6	38086.2	76572.8	27640	27289	0.987303	0.94583
Small proline-rich protein 2G (SPR-2G)	Q9BYE4	SPR2G_HUMAN	43979	50015.4	39692	75888.6	82011.4	87815	107755	114415	119032	130421	114902	23632.2	17201.3	188761	174072	374343	342518	386153	85629.5	36700.2	82515.4	251962	59426	56515.1	76182.6	64766.9	49985.7	59275.6	58788.2	65941.3	38356.8	37994.7	34306.7	91258.8	24155.5	95646.4	91306.2	112972	1.23729	0.504741
Small proline-rich protein 3 (22 kDa pancornulin) (Cornifin beta) (Esophagin)	Q9UBC9	SPRR3_HUMAN	537803	462972	443398	117223	133261	131570	195452	173196	178420	242479	269581	276858	176837	191574	188297	804638	843905	755991	256099	237640	222987	163860	150546	226690	203217	232791	150063	404255	381382	421525	174014	104936	231425	717054	777372	610266	247928	384317	1.55011	0.0657741
Solute carrier family 41 member 1	Q8IVJ1	S41A1_HUMAN	21755.8	5939.89	21930.2	37320.5	63029.2	50101	62478.7	47581.9	5490.68	74450.8	91134.5	26708.8	17098.7	34651.7	72603.8	99808	95827.8	106306	81282.3	30277.3	30350.3	51816.8	101356	91673.1	67894.8	74107.1	79242.1	37321.9	103946	120431	15398.5	131782	114283	82371.8	68996.8	67794.5	42151.7	78679.4	1.86658	0.00088432
Spermatid-associated protein (Protein chibby homolog 2)	Q8NA61	SPERT_HUMAN	16324.2	19718.4	16411.1	52638.1	3069.58	4216.09	9901.86	8660.2	21648.2	2225.08	4646.34	52423.8	10592.1	10398.4	8438.46	11398.6	6690.12	1351.15	5574.17	4670.9	5586.42	25560.1	22333.7	17727.7	10281.6	3034.93	11481.9	3484.03	4826.68	2568.39	12977.3	16905.1	78210.6	12196.9	10219.9	5674.11	16087.5	12988.3	0.807355	0.574226
Submaxillary gland androgen-regulated protein 3B (Proline-rich peptide P-B) (Proline-rich protein 3) [Cleaved into: Peptide P-A; Peptide D1A]	P02814	SMR3B_HUMAN	1.47462e+06	1.69935e+06	1.56519e+06	4.54353e+06	4.30205e+06	4.32647e+06	1.12019e+06	974340	851032	5.5125e+06	5.60239e+06	6.2823e+06	1.95538e+06	1.93796e+06	2.00705e+06	1.50267e+06	1.60901e+06	1.65754e+06	435841	973671	487384	606453	522339	898764	4.54426e+06	4.63846e+06	4.11882e+06	953206	1.22553e+06	510316	2.89918e+06	3.03031e+06	2.74217e+06	1.31764e+06	1.25601e+06	1.31115e+06	2.94362e+06	1.77337e+06	0.602444	0.0380972
Surfactant-associated protein 3 (Surfactant-associated protein H) (SP-H)	P0C7M3	SFTA3_HUMAN	170403	179607	192014	1.05154e+06	1.0344e+06	1.05908e+06	27180.1	802770	796867	607632	34553.6	32751.3	1.657e+06	1.67593e+06	1.74041e+06	56840.7	668097	53685	119143	23781.5	121343	1.50804e+06	1.5307e+06	1.46673e+06	42183.9	3.63755e+06	3.55001e+06	1.32032e+06	1.26297e+06	1.31504e+06	3.56629e+06	3.56981e+06	246967	774374	859886	856696	737476	1.26431e+06	1.71437	0.14786
Syntenin-1 (Melanoma differentiation-associated protein 9) (MDA-9) (Pro-TGF-alpha cytoplasmic domain-interacting protein 18) (TACIP18) (Scaffold protein Pbp1) (Syndecan-binding protein 1)	O00560	SDCB1_HUMAN	40335.2	43392	50170.5	41040.8	33894.7	42120.6	68605.6	67526.2	63295.8	52487.9	51387.9	56724.6	31254.2	31059	36850.5	34052.6	34645.3	40017.4	63967.9	66861.9	64596.4	72792.6	72106.4	79693.8	25797.7	32433.1	36980.3	57162.7	53520.5	56530	69658	70554.7	66012.6	65735.2	61342.6	62267.2	47343	56510.9	1.19365	0.0718538
Thioredoxin (Trx) (ATL-derived factor) (ADF) (Surface-associated sulphydryl protein) (SASP)	P10599	THIO_HUMAN	667835	688572	666310	275737	435192	302570	714579	699829	778014	582750	639389	669495	388099	422493	366868	2.57301e+06	2.62469e+06	2.68069e+06	954345	1.01469e+06	997675	646600	627657	663383	535062	515403	781783	985268	1.01793e+06	1.02609e+06	283614	258958	356825	1.1327e+06	1.15001e+06	1.16408e+06	553182	1.04716e+06	1.89298	0.0135834
THO complex subunit 3 (Tho3) (TEX1 homolog) (hTREX45)	Q96J01	THOC3_HUMAN	45564.2	6616.64	8027.93	77755.3	48932.5	85129	224472	88794.4	238342	57233	33896.5	58337.4	9740.13	35239	47713.6	36060.3	55329.4	54311.3	89231.5	74557.4	102119	27179.3	87243.7	105015	17472.3	50821	14198.7	12963.5	140429	13446.3	31670.3	48369	47038.9	91224.9	48142.3	33958.9	71052.9	56227.7	0.79135	0.408647
Thrombospondin-1 (Glycoprotein G)	P07996	TSP1_HUMAN	57522.4	41209.1	35758.4	102917	109410	95480.1	65760.6	63355.4	71793.8	79913	88529.5	72263.2	60172.8	54632	59704.6	177244	172046	194775	57173.8	38669.9	50622	142009	145374	104000	110955	110058	117331	117299	126851	119821	508430	495446	484482	79905.9	76571.8	82214.2	70561.5	167204	2.36962	0.0144116
Transaldolase (EC 2.2.1.2)	P37837	TALDO_HUMAN	7134.37	40999.3	34496.6	21048.1	21298.1	17448.7	37777.4	44658.5	34054.4	25427.9	20130.5	38156.8	14759.7	19180.9	15627.9	46546	36967.4	33708.5	98262.1	101757	93812.9	150146	64056.8	137501	53928.5	53845.3	53775.9	57565.9	52610.2	48093.2	51015.2	34835.7	51707.4	50171.1	53948.2	52828	26146.6	65575.3	2.50798	6.49228e-05
Transcobalamin-1 (TC-1) (Haptocorrin) (HC) (Protein R) (Transcobalamin I) (TC I) (TCI)	P20061	TCO1_HUMAN	83448.8	126516	148169	84361.3	14748.9	94430.3	48862.1	79688.9	269156	108168	108736	92105.7	23750.4	101520	96808.5	165147	172862	24346.5	256348	21799.3	213769	62507.7	114990	65251.7	18460.2	20126	62612.3	133851	77349.8	177154	15656.8	85619.7	95418.2	135573	117296	19343.8	98697.9	97880.1	0.991714	0.970912
Transcriptional repressor protein YY1 (Delta transcription factor) (INO80 complex subunit S) (NF-E1) (Yin and yang 1) (YY-1)	P25490	TYY1_HUMAN	16289	31831.3	51374.1	25255.5	28692.1	25632.4	19360.5	21655.5	29909.8	32445	36329	28833.9	30562.1	26638.9	17695.5	12443.2	35024.4	12397.9	22363.8	23314.5	23008.3	22018.1	21755.6	11920.8	18862.3	11791.4	12198.4	16560.1	14456.6	15160.7	18237.9	13887.3	15820.9	40231.9	22189.9	6713.49	28167	18588.5	0.659938	0.00145987
Transitional endoplasmic reticulum ATPase (TER ATPase) (EC 3.6.4.6) (15S Mg(2+)-ATPase p97 subunit) (Valosin-containing protein) (VCP)	P55072	TERA_HUMAN	96249.3	149909	148674	11307.5	106952	9376.25	27614.6	31096.4	31289	6975.14	8724.73	16197.7	13732.8	2141.6	159077	129787	9528.99	12210.2	25486.5	22579	21712	41682.8	17010	13141.5	189549	7679.83	9702.77	23905.5	28051.2	26956	9646.85	23738.4	18085.7	27296.1	5057.33	12701.9	54621.1	32167.1	0.588913	0.201977
Transketolase (TK) (EC 2.2.1.1)	P29401	TKT_HUMAN	903989	922462	178803	96211.7	377838	397940	263041	255864	262411	368576	384206	155978	694791	716090	691971	486943	436374	425840	472833	359850	422664	187998	732278	709082	508361	525550	84349.6	190914	215972	236173	594289	630222	92427.1	489429	489953	190698	444678	403914	0.90833	0.601047
Transmembrane protein 102 (Common beta-chain associated protein) (CBAP)	Q8N9M5	TM102_HUMAN	34012.6	6.87779e+06	38482.8	2.12708e+06	35096.7	20051.2	13590.9	37701	16788.8	47533.1	25414.9	44954.4	17909.1	1.86952e+06	21385.2	482265	470469	479898	12815.2	52018.4	16605.7	34632.6	1.96061e+06	1.94788e+06	16428.1	9893.12	30321.7	22124.5	31345.1	23574.6	12180.8	20598.3	1.8812e+06	26745	1.64592e+06	32786.5	748487	438586	0.585964	0.485566
Trefoil factor 3 (Intestinal trefoil factor) (hITF) (Polypeptide P1.B) (hP1.B)	Q07654	TFF3_HUMAN	909900	777440	645649	3.41228e+06	3.59687e+06	3.4095e+06	826694	906736	813480	4.91391e+06	4.92441e+06	4.51382e+06	1.89327e+06	1.81448e+06	1.8082e+06	3.54473e+06	3.54136e+06	3.49471e+06	1.63091e+06	1.63658e+06	1.4043e+06	3.2933e+06	3.30422e+06	3.19308e+06	5.55195e+06	5.13948e+06	5.14115e+06	4.55458e+06	4.15613e+06	4.04366e+06	4.21239e+06	4.2598e+06	4.24502e+06	4.34899e+06	4.42427e+06	4.63316e+06	2.34444e+06	3.7978e+06	1.61992	0.00316943
Trypsin-1 (EC 3.4.21.4) (Beta-trypsin) (Cationic trypsinogen) (Serine protease 1) (Trypsin I) [Cleaved into: Alpha-trypsin chain 1; Alpha-trypsin chain 2]	P07477	TRY1_HUMAN	280906	259619	567626	343292	358653	202928	368451	313973	315100	377594	437903	273077	320173	345323	335959	713373	62716.3	132785	199264	206094	396949	355378	391069	372581	291881	309315	325913	586103	585821	387002	611879	605495	349384	802363	798109	359810	340038	421109	1.23842	0.162676
Tubulin alpha-1B chain (Alpha-tubulin ubiquitous) (Tubulin K-alpha-1) (Tubulin alpha-ubiquitous chain) [Cleaved into: Detyrosinated tubulin alpha-1B chain]	P68363	TBA1B_HUMAN	136368	6692.61	128518	29848.3	19043.4	93807.7	7694	85761.8	84106.4	58512.9	56408.3	34197.2	121840	142372	124049	189563	192878	188917	140522	139347	140403	42681.2	47306.3	33613.2	57848.2	65861.3	55506.7	179524	169570	166897	39724.2	50526.4	47434.1	48019.4	50619.4	44607.1	75281.3	99588.9	1.32289	0.215648
Uncharacterized protein C3orf18 (Protein G20)	Q9UK00	CC018_HUMAN	182626	52405.8	46952.3	89140.1	84564.1	11663.2	56460.1	57759.1	48314.3	19555	18328.5	20251.3	76685.4	73926.8	47334.5	56430.5	43296.9	73837.7	103099	32927.1	88456.4	98305.1	36495	93039.9	86913.4	90313.1	97278.3	62303.1	22276.1	48874.9	268217	228303	269408	22296.7	34828.6	103162	59064.4	93336.3	1.58025	0.113586
Undifferentiated embryonic cell transcription factor 1	Q5T230	UTF1_HUMAN	29384.5	59847.9	58336	41123.2	50418.6	27395.2	16869.5	24098.4	54960.1	213989	40037.3	40266	49580.4	40627.1	38166.3	56044.1	60355.6	42396.7	18878.7	21371.5	23004.2	40973.3	47833.9	47067.6	50136.1	52468.2	51295.9	31795.2	29191.5	42550.6	52368.3	106537	98362	31033.5	18676.6	53183.4	52340	46453.5	0.887534	0.617052
Vacuolar protein sorting-associated protein 53 homolog	Q5VIR6	VPS53_HUMAN	236069	263770	244724	540312	600481	519509	89205.9	89802.7	85195.9	79987.9	960260	48089.2	65495.5	593457	47054.7	190466	240864	251587	104450	115430	122696	2.36812e+06	2.22858e+06	104018	58850.6	59016.4	56655.4	397514	79149	82598.3	49518.6	67252.4	82217.8	1.10656e+06	79191.3	58255.7	297561	376333	1.26473	0.675144
V-type proton ATPase 116 kDa subunit a isoform 1 (V-ATPase 116 kDa isoform a1) (Clathrin-coated vesicle/synaptic vesicle proton pump 116 kDa subunit) (Vacuolar adenosine triphosphatase subunit Ac116) (Vacuolar proton pump subunit 1) (Vacuolar proton translocating ATPase 116 kDa subunit a isoform 1)	Q93050	VPP1_HUMAN	290361	14464.7	12859.4	352219	345910	368154	18955.8	474566	485113	193247	183828	164110	206922	218615	204707	135735	12759.7	25052.5	1.03106e+06	1.07443e+06	1.05987e+06	229580	247897	238295	199558	159136	160576	606992	624442	36522.9	9084.91	179376	175012	243970	240804	297796	235602	332760	1.41238	0.310382
WAP four-disulfide core domain protein 2 (Epididymal secretory protein E4) (Major epididymis-specific protein E4) (Putative protease inhibitor WAP5)	Q14508	WFDC2_HUMAN	44585.9	50219.5	127256	52171.4	20831.5	58092.2	48188.4	29783.3	64155.8	88810.9	65408.6	65651.5	33726.2	69916.4	47501.4	100839	126745	120086	21278.8	38990.3	14794.9	84076.9	118211	181025	90211.1	39630.7	95408.3	40274.8	43453.5	48900.1	43895.2	69263.6	45127	58508.3	59006.6	92895.2	57753.2	72981.9	1.26369	0.214386
Zinc finger protein 516	Q92618	ZN516_HUMAN	76013.1	83298.2	76658.5	31113.1	496289	460067	117680	99137.5	96940.7	34730.1	414356	26949.6	223650	224611	218594	514912	483589	83703	119947	116068	115164	35184	39550.9	14920.9	183532	549075	521049	495319	20652.2	124176	121859	179087	115821	62730.4	60174.6	508767	178673	212632	1.19007	0.588306
Zinc finger protein 703 (Zinc finger elbow-related proline domain protein 1)	Q9H7S9	ZN703_HUMAN	16867.9	12738.9	19138.8	45317.4	4786.99	42077.4	13493.7	17468.6	23195.9	32078.8	23745	14584.9	8461.19	28218.7	14325.8	31858.3	16955.7	15574.4	55447.3	22833.5	18882.2	9747.31	13497	36413.9	29681.3	49782.6	20908.8	15235.1	12524.4	13116.9	15296	26344.4	38243	23210.8	9774.79	14157.4	21100	23308.8	1.10468	0.599301
Zinc-alpha-2-glycoprotein (Zn-alpha-2-GP) (Zn-alpha-2-glycoprotein)	P25311	ZA2G_HUMAN	1.28637e+06	1.15414e+06	1.2764e+06	2.25357e+06	2.18449e+06	2.19987e+06	704381	623081	596194	1.5815e+06	1.35435e+06	1.04314e+06	1.39617e+06	1.44046e+06	1.36035e+06	1.54443e+06	1.71273e+06	1.74714e+06	538312	546605	649709	1.05044e+06	1.16322e+06	1.16336e+06	1.34672e+06	1.4696e+06	1.55187e+06	1.01757e+06	1.49294e+06	1.53323e+06	1.24145e+06	1.07045e+06	1.34004e+06	1.16948e+06	1.05463e+06	1.07999e+06	1.36363e+06	1.21352e+06	0.889918	0.311237
Zymogen granule protein 16 homolog B	Q96DA0	ZG16B_HUMAN	4.94204e+06	5.18003e+06	5.56204e+06	6.29359e+06	6.10425e+06	6.0188e+06	3.31866e+06	3.28319e+06	3.37593e+06	5.65397e+06	5.65063e+06	5.01752e+06	3.86352e+06	4.35288e+06	4.13459e+06	1.81375e+07	1.72404e+07	1.83563e+07	4.71211e+06	4.61165e+06	4.61594e+06	4.79832e+06	5.05719e+06	5.27481e+06	9.76918e+06	9.33108e+06	9.25761e+06	1.71917e+07	1.70623e+07	1.68049e+07	5.21551e+06	4.9844e+06	5.06904e+06	6.21346e+06	6.2537e+06	5.83292e+06	4.85011e+06	9.32333e+06	1.92229	0.00392199
