# Supplementary material for: Characterization of Extracellular Vesicle Cargo in Sjögren’s Syndrome through a SWATH-MS Proteomics Approach
Source: Int J Mol Sci. 2021 May 4;22(9):4864. doi: 10.3390/ijms22094864 (PMC8124455; doi:10.3390/ijms22094864)
Supplement: Supplementary file 1 [file ijms-22-04864-s001.zip › supplementary files final/Supplemental_Table_4.xlsx]

## Sheet: SWATH windows
Supplemental table 4: 40 Q1 variable windows covering 250 - 1250 m/z range
Start	End
249.5	324.5
323.5	360.5
359.5	385.5
384.5	406.5
405.5	425.5
424.5	442
441	456.5
455.5	470
469	483
482	496
495	509
508	523.5
522.5	538
537	553.5
552.5	569
568	583
582	596.5
595.5	609.5
608.5	622.5
621.5	635.5
634.5	650.5
649.5	667
666	685
684	704
703	723
722	741.5
740.5	760
759	778.5
777.5	796
795	815.5
814.5	837.5
836.5	864
863	891
890	919.5
918.5	952
951	990
989	1035
1034	1083.5
1082.5	1150.5
1149.5	1249.5
