# Supplementary material for: Characterization of Extracellular Vesicle Cargo in Sjögren’s Syndrome through a SWATH-MS Proteomics Approach
Source: Int J Mol Sci. 2021 May 4;22(9):4864. doi: 10.3390/ijms22094864 (PMC8124455; doi:10.3390/ijms22094864)
Supplement: Supplementary file 1 [file ijms-22-04864-s001.zip › supplementary files final/Supplemental_Table_3AB.xlsx]

## Sheet: A_DEPs
Suppelmental table 3A: List of differential expression proteins in pSS (|FC|>1.5)
Name	ID	FC(pSS/Cntr)	pValue
14-3-3 protein beta/alpha (Protein 1054) (Protein kinase C inhibitor protein 1) (KCIP-1) [Cleaved into: 14-3-3 protein beta/alpha, N-terminally processed]	P31946	1.63477	0.00815704
14-3-3 protein sigma (Epithelial cell marker protein 1) (Stratifin)	P31947	2.21058	0.0214359
14-3-3 protein zeta/delta (Protein kinase C inhibitor protein 1) (KCIP-1)	P63104	1.91015	0.00101
6-phosphogluconate dehydrogenase, decarboxylating (EC 1.1.1.44)	P52209	2.21336	5.31579e-09
Actin, alpha cardiac muscle 1 (Alpha-cardiac actin) [Cleaved into: Actin, alpha cardiac muscle 1, intermediate form]	P68032	3.91529	0.000119727
Actin, cytoplasmic 1 (Beta-actin) [Cleaved into: Actin, cytoplasmic 1, N-terminally processed]	P60709	2.13813	2.52742e-06
Alpha-1-acid glycoprotein 1 (AGP 1) (Orosomucoid-1) (OMD 1)	P02763	2.8318	0.00831566
Alpha-2-macroglobulin (Alpha-2-M) (C3 and PZP-like alpha-2-macroglobulin domain-containing protein 5)	P01023	2.76879	0.0146315
Alpha-actinin-1 (Alpha-actinin cytoskeletal isoform) (F-actin cross-linking protein) (Non-muscle alpha-actinin-1)	P12814	1.90759	0.00155795
Alpha-enolase (EC 4.2.1.11) (2-phospho-D-glycerate hydro-lyase) (C-myc promoter-binding protein) (Enolase 1) (MBP-1) (MPB-1) (Non-neural enolase) (NNE) (Phosphopyruvate hydratase) (Plasminogen-binding protein)	P06733	1.5974	0.00261356
Annexin A1 (Annexin I) (Annexin-1) (Calpactin II) (Calpactin-2) (Chromobindin-9) (Lipocortin I) (Phospholipase A2 inhibitory protein) (p35)	P04083	1.65106	0.00835111
Annexin A2 (Annexin II) (Annexin-2) (Calpactin I heavy chain) (Calpactin-1 heavy chain) (Chromobindin-8) (Lipocortin II) (Placental anticoagulant protein IV) (PAP-IV) (Protein I) (p36)	P07355	1.58225	0.00755796
Annexin A5 (Anchorin CII) (Annexin V) (Annexin-5) (Calphobindin I) (CBP-I) (Endonexin II) (Lipocortin V) (Placental anticoagulant protein 4) (PP4) (Placental anticoagulant protein I) (PAP-I) (Thromboplastin inhibitor) (Vascular anticoagulant-alpha) (VAC-alpha)	P08758	1.90495	0.00235906
Annexin A6 (67 kDa calelectrin) (Annexin VI) (Annexin-6) (Calphobindin-II) (CPB-II) (Chromobindin-20) (Lipocortin VI) (Protein III) (p68) (p70)	P08133	1.86359	0.0257595
Apolipoprotein A-I (Apo-AI) (ApoA-I) (Apolipoprotein A1) [Cleaved into: Proapolipoprotein A-I (ProapoA-I); Truncated apolipoprotein A-I (Apolipoprotein A-I(1-242))]	P02647	3.67929	4.32759e-06
Apolipoprotein A-II (Apo-AII) (ApoA-II) (Apolipoprotein A2) [Cleaved into: Proapolipoprotein A-II (ProapoA-II); Truncated apolipoprotein A-II (Apolipoprotein A-II(1-76))]	P02652	6.90881	0.000294655
Azurocidin (Cationic antimicrobial protein CAP37) (Heparin-binding protein) (HBP) (hHBP)	P20160	1.85793	0.0416335
B-cell scaffold protein with ankyrin repeats	Q8NDB2	3.10418	0.0205664
BPI fold-containing family A member 1 (Lung-specific protein X) (Nasopharyngeal carcinoma-related protein) (Palate lung and nasal epithelium clone protein) (Secretory protein in upper respiratory tracts) (Short PLUNC1) (SPLUNC1) (Tracheal epithelium-enriched protein) (Von Ebner protein Hl)	Q9NP55	2.27771	0.043668
BPI fold-containing family A member 2 (Parotid secretory protein) (PSP) (Short palate, lung and nasal epithelium carcinoma-associated protein 2)	Q96DR5	1.78051	0.0295725
BPI fold-containing family B member 1 (Long palate, lung and nasal epithelium carcinoma-associated protein 1) (von Ebner minor salivary gland protein) (VEMSGP)	Q8TDL5	2.52682	0.00524896
BPI fold-containing family B member 2 (Bactericidal/permeability-increasing protein-like 1) (BPI-like 1) (Long palate, lung and nasal epithelium carcinoma-associated protein 2) (RYSR)	Q8N4F0	1.88485	0.0164323
Carcinoembryonic antigen-related cell adhesion molecule 8 (CD67 antigen) (Carcinoembryonic antigen CGM6) (Non-specific cross-reacting antigen NCA-95) (CD antigen CD66b)	P31997	2.43881	1.29535e-05
Cathepsin G (CG) (EC 3.4.21.20)	P08311	1.88019	0.011383
CD59 glycoprotein (1F5 antigen) (20 kDa homologous restriction factor) (HRF-20) (HRF20) (MAC-inhibitory protein) (MAC-IP) (MEM43 antigen) (Membrane attack complex inhibition factor) (MACIF) (Membrane inhibitor of reactive lysis) (MIRL) (Protectin) (CD antigen CD59)	P13987	1.77106	1.57887e-05
Chloride intracellular channel protein 1 (Chloride channel ABP) (Nuclear chloride ion channel 27) (NCC27) (Regulatory nuclear chloride ion channel protein) (hRNCC)	O00299	1.75694	4.78215e-05
Cofilin-1 (18 kDa phosphoprotein) (p18) (Cofilin, non-muscle isoform)	P23528	1.85579	3.29852e-05
Collagen alpha-1(IV) chain [Cleaved into: Arresten]	P02462	1.65699	0.00190809
Cystatin-B (CPI-B) (Liver thiol proteinase inhibitor) (Stefin-B)	P04080	2.58689	0.00378795
Delphilin (Glutamate receptor, ionotropic, delta 2-interacting protein 1)	A4D2P6	1.83916	0.0256389
Desmocollin-2 (Cadherin family member 2) (Desmocollin-3) (Desmosomal glycoprotein II) (Desmosomal glycoprotein III)	Q02487	1.59006	0.0326534
Desmoglein-3 (130 kDa pemphigus vulgaris antigen) (PVA) (Cadherin family member 6)	P32926	2.67404	0.000523918
Dihydropyrimidinase-related protein 5 (DRP-5) (CRMP3-associated molecule) (CRAM) (Collapsin response mediator protein 5) (CRMP-5) (UNC33-like phosphoprotein 6) (ULIP-6)	Q9BPU6	10.4881	0.000155613
Dipeptidyl peptidase 4 (EC 3.4.14.5) (ADABP) (Adenosine deaminase complexing protein 2) (ADCP-2) (Dipeptidyl peptidase IV) (DPP IV) (T-cell activation antigen CD26) (TP103) (CD antigen CD26) [Cleaved into: Dipeptidyl peptidase 4 membrane form (Dipeptidyl peptidase IV membrane form); Dipeptidyl peptidase 4 soluble form (Dipeptidyl peptidase IV soluble form)]	P27487	1.61662	0.00461068
Fatty acid-binding protein 5 (Epidermal-type fatty acid-binding protein) (E-FABP) (Fatty acid-binding protein, epidermal) (Psoriasis-associated fatty acid-binding protein homolog) (PA-FABP)	Q01469	2.42621	0.0385766
FERM and PDZ domain-containing protein 4 (PDZ domain-containing protein 10) (PSD-95-interacting regulator of spine morphogenesis) (Preso)	Q14CM0	2.60468	0.0201098
Fibrinogen alpha chain [Cleaved into: Fibrinopeptide A; Fibrinogen alpha chain]	P02671	2.34739	0.0224907
Fibrinogen beta chain [Cleaved into: Fibrinopeptide B; Fibrinogen beta chain]	P02675	1.84681	0.000385065
Fibrinogen gamma chain	P02679	2.18616	4.38093e-05
Folate receptor alpha (FR-alpha) (Adult folate-binding protein) (FBP) (Folate receptor 1) (Folate receptor, adult) (KB cells FBP) (Ovarian tumor-associated antigen MOv18)	P15328	1.59874	0.0125479
Fructose-bisphosphate aldolase A (EC 4.1.2.13) (Lung cancer antigen NY-LU-1) (Muscle-type aldolase)	P04075	1.6437	0.000390694
Glucose-6-phosphate 1-dehydrogenase (G6PD) (EC 1.1.1.49)	P11413	2.01559	0.0244612
Glucose-6-phosphate isomerase (GPI) (EC 5.3.1.9) (Autocrine motility factor) (AMF) (Neuroleukin) (NLK) (Phosphoglucose isomerase) (PGI) (Phosphohexose isomerase) (PHI) (Sperm antigen 36) (SA-36)	P06744	1.62524	0.00536436
Glutathione S-transferase P (EC 2.5.1.18) (GST class-pi) (GSTP1-1)	P09211	3.02221	2.26599e-06
Glyceraldehyde-3-phosphate dehydrogenase (GAPDH) (EC 1.2.1.12) (Peptidyl-cysteine S-nitrosylase GAPDH) (EC 2.6.99.-)	P04406	1.50008	0.0107441
Grancalcin	P28676	1.53098	0.0112569
Haptoglobin (Zonulin) [Cleaved into: Haptoglobin alpha chain; Haptoglobin beta chain]	P00738	2.01774	0.0402446
Hemoglobin subunit beta (Beta-globin) (Hemoglobin beta chain) [Cleaved into: LVV-hemorphin-7; Spinorphin]	P68871	3.4378	0.0226064
Histone H2B type 1-L (Histone H2B.c) (H2B/c)	Q99880	2.48949	0.0314401
IgGFc-binding protein (Fcgamma-binding protein antigen) (FcgammaBP)	Q9Y6R7	2.46647	0.026568
Immunoglobulin gamma-1 heavy chain (Immunoglobulin gamma-1 heavy chain NIE)	P0DOX5	1.83616	0.000252269
Immunoglobulin heavy constant gamma 2 (Ig gamma-2 chain C region) (Ig gamma-2 chain C region DOT) (Ig gamma-2 chain C region TIL) (Ig gamma-2 chain C region ZIE)	P01859	1.92861	0.000618917
Integrin alpha-M (CD11 antigen-like family member B) (CR-3 alpha chain) (Cell surface glycoprotein MAC-1 subunit alpha) (Leukocyte adhesion receptor MO1) (Neutrophil adherence receptor) (CD antigen CD11b)	P11215	1.94674	0.00700535
Keratin, type II cytoskeletal 1 (67 kDa cytokeratin) (Cytokeratin-1) (CK-1) (Hair alpha protein) (Keratin-1) (K1) (Type-II keratin Kb1)	P04264	3.42083	0.000107827
Lactotransferrin (Lactoferrin) (EC 3.4.21.-) (Growth-inhibiting protein 12) (Talalactoferrin) [Cleaved into: Lactoferricin-H (Lfcin-H); Kaliocin-1; Lactoferroxin-A; Lactoferroxin-B; Lactoferroxin-C]	P02788	2.18442	0.00225918
Leukocyte elastase inhibitor (LEI) (Monocyte/neutrophil elastase inhibitor) (EI) (M/NEI) (Peptidase inhibitor 2) (PI-2) (Serpin B1)	P30740	1.9623	0.000111083
Lipocalin-1 (Tear lipocalin) (Tlc) (Tear prealbumin) (TP) (von Ebner gland protein) (VEG protein)	P31025	4.04318	0.0411334
L-lactate dehydrogenase A chain (LDH-A) (EC 1.1.1.27) (Cell proliferation-inducing gene 19 protein) (LDH muscle subunit) (LDH-M) (Renal carcinoma antigen NY-REN-59)	P00338	2.06822	0.00124554
Lysozyme C (EC 3.2.1.17) (1,4-beta-N-acetylmuramidase C)	P61626	1.70524	0.00523571
Macrophage migration inhibitory factor (MIF) (EC 5.3.2.1) (Glycosylation-inhibiting factor) (GIF) (L-dopachrome isomerase) (L-dopachrome tautomerase) (EC 5.3.3.12) (Phenylpyruvate tautomerase)	P14174	2.38933	0.000134081
Matrix metalloproteinase-9 (MMP-9) (EC 3.4.24.35) (92 kDa gelatinase) (92 kDa type IV collagenase) (Gelatinase B) (GELB) [Cleaved into: 67 kDa matrix metalloproteinase-9; 82 kDa matrix metalloproteinase-9]	P14780	2.44945	0.00189386
Monocyte differentiation antigen CD14 (Myeloid cell-specific leucine-rich glycoprotein) (CD antigen CD14) [Cleaved into: Monocyte differentiation antigen CD14, urinary form; Monocyte differentiation antigen CD14, membrane-bound form]	P08571	1.59879	0.0076975
Mucin-5AC (MUC-5AC) (Gastric mucin) (Lewis B blood group antigen) (LeB) (Major airway glycoprotein) (Mucin-5 subtype AC, tracheobronchial) (Tracheobronchial mucin) (TBM)	P98088	1.75417	1.12746e-05
Mucin-5B (MUC-5B) (Cervical mucin) (High molecular weight salivary mucin MG1) (Mucin-5 subtype B, tracheobronchial) (Sublingual gland mucin)	Q9HC84	1.53677	0.0116731
Mucin-7 (MUC-7) (Apo-MG2) (Salivary mucin-7)	Q8TAX7	1.80919	0.0277665
Myeloblastin (EC 3.4.21.76) (AGP7) (C-ANCA antigen) (Leukocyte proteinase 3) (PR-3) (PR3) (Neutrophil proteinase 4) (NP-4) (P29) (Wegener autoantigen)	P24158	3.33804	0.00531274
Myeloperoxidase (MPO) (EC 1.11.2.2) [Cleaved into: Myeloperoxidase; 89 kDa myeloperoxidase; 84 kDa myeloperoxidase; Myeloperoxidase light chain; Myeloperoxidase heavy chain]	P05164	2.593	0.00110467
Neutrophil defensin 3 (Defensin, alpha 3) (HNP-3) (HP-3) (HP3) [Cleaved into: HP 3-56; Neutrophil defensin 2 (HNP-2) (HP-2) (HP2)]	P59666	1.73385	8.91106e-05
Neutrophil elastase (EC 3.4.21.37) (Bone marrow serine protease) (Elastase-2) (Human leukocyte elastase) (HLE) (Medullasin) (PMN elastase)	P08246	3.15922	0.000380862
Neutrophil gelatinase-associated lipocalin (NGAL) (25 kDa alpha-2-microglobulin-related subunit of MMP-9) (Lipocalin-2) (Oncogene 24p3) (Siderocalin LCN2) (p25)	P80188	1.63557	0.000257744
Olfactomedin-4 (OLM4) (Antiapoptotic protein GW112) (G-CSF-stimulated clone 1 protein) (hGC-1) (hOLfD)	Q6UX06	5.64986	0.0204799
Peroxiredoxin-5, mitochondrial (EC 1.11.1.15) (Alu corepressor 1) (Antioxidant enzyme B166) (AOEB166) (Liver tissue 2D-page spot 71B) (PLP) (Peroxiredoxin V) (Prx-V) (Peroxisomal antioxidant enzyme) (TPx type VI) (Thioredoxin peroxidase PMP20)	P30044	4.56094	0.00122958
Peroxiredoxin-6 (EC 1.11.1.15) (1-Cys peroxiredoxin) (1-Cys PRX) (24 kDa protein) (Acidic calcium-independent phospholipase A2) (aiPLA2) (EC 3.1.1.4) (Antioxidant protein 2) (Liver 2D page spot 40) (Non-selenium glutathione peroxidase) (NSGPx) (Red blood cells page spot 12)	P30041	2.20703	3.39345e-05
Plastin-2 (L-plastin) (LC64P) (Lymphocyte cytosolic protein 1) (LCP-1)	P13796	2.24178	2.05506e-05
Probable phosphoglycerate mutase 4 (EC 5.4.2.11) (EC 5.4.2.4)	Q8N0Y7	2.62916	5.61719e-09
Profilin-1 (Epididymis tissue protein Li 184a) (Profilin I)	P07737	2.67488	2.808e-08
Prostate stem cell antigen	O43653	2.09702	0.0228936
Protein S100-A11 (Calgizzarin) (Metastatic lymph node gene 70 protein) (MLN 70) (Protein S100-C) (S100 calcium-binding protein A11) [Cleaved into: Protein S100-A11, N-terminally processed]	P31949	1.55171	7.21464e-05
Protein S100-A12 (CGRP) (Calcium-binding protein in amniotic fluid 1) (CAAF1) (Calgranulin-C) (CAGC) (Extracellular newly identified RAGE-binding protein) (EN-RAGE) (Migration inhibitory factor-related protein 6) (MRP-6) (p6) (Neutrophil S100 protein) (S100 calcium-binding protein A12) [Cleaved into: Calcitermin]	P80511	1.53302	0.0150588
Protein S100-A7 (Psoriasin) (S100 calcium-binding protein A7)	P31151	2.38729	0.00760866
Protein S100-A8 (Calgranulin-A) (Calprotectin L1L subunit) (Cystic fibrosis antigen) (CFAG) (Leukocyte L1 complex light chain) (Migration inhibitory factor-related protein 8) (MRP-8) (p8) (S100 calcium-binding protein A8) (Urinary stone protein band A)	P05109	1.54137	0.00533977
Protein S100-A9 (Calgranulin-B) (Calprotectin L1H subunit) (Leukocyte L1 complex heavy chain) (Migration inhibitory factor-related protein 14) (MRP-14) (p14) (S100 calcium-binding protein A9)	P06702	1.71753	0.000106889
Protein S100-P (Migration-inducing gene 9 protein) (MIG9) (Protein S100-E) (S100 calcium-binding protein P)	P25815	1.75734	0.0129798
Putative Polycomb group protein ASXL1 (Additional sex combs-like protein 1)	Q8IXJ9	1.62561	0.018697
Rab GDP dissociation inhibitor beta (Rab GDI beta) (Guanosine diphosphate dissociation inhibitor 2) (GDI-2)	P50395	2.40208	3.09527e-06
Ras-related C3 botulinum toxin substrate 2 (GX) (Small G protein) (p21-Rac2)	P15153	1.7848	0.000209872
Resistin (Adipose tissue-specific secretory factor) (ADSF) (C/EBP-epsilon-regulated myeloid-specific secreted cysteine-rich protein) (Cysteine-rich secreted protein A12-alpha-like 2) (Cysteine-rich secreted protein FIZZ3)	Q9HD89	2.395	0.000108814
Rho GDP-dissociation inhibitor 2 (Rho GDI 2) (Ly-GDI) (Rho-GDI beta)	P52566	3.00719	1.51879e-07
Rho GTPase-activating protein 32 (Brain-specific Rho GTPase-activating protein) (GAB-associated Cdc42/Rac GTPase-activating protein) (GC-GAP) (GTPase regulator interacting with TrkA) (Rho-type GTPase-activating protein 32) (Rho/Cdc42/Rac GTPase-activating protein RICS) (RhoGAP involved in the beta-catenin-N-cadherin and NMDA receptor signaling) (p200RhoGAP) (p250GAP)	A7KAX9	2.65271	0.00285618
Serotransferrin (Transferrin) (Beta-1 metal-binding globulin) (Siderophilin)	P02787	1.61218	0.00148351
Serpin B5 (Maspin) (Peptidase inhibitor 5) (PI-5)	P36952	1.96929	0.00200358
Serum albumin	P02768	2.6853	0.00119662
Serum amyloid A-2 protein (SAA2)	P0DJI9	2.23886	0.00195275
Solute carrier family 41 member 1	Q8IVJ1	1.86658	0.00088432
Thioredoxin (Trx) (ATL-derived factor) (ADF) (Surface-associated sulphydryl protein) (SASP)	P10599	1.89298	0.0135834
Thrombospondin-1 (Glycoprotein G)	P07996	2.36962	0.0144116
Transaldolase (EC 2.2.1.2)	P37837	2.50798	6.49228e-05
Trefoil factor 3 (Intestinal trefoil factor) (hITF) (Polypeptide P1.B) (hP1.B)	Q07654	1.61992	0.00316943
Zymogen granule protein 16 homolog B	Q96DA0	1.92229	0.00392199
Alpha-amylase 1 (EC 3.2.1.1) (1,4-alpha-D-glucan glucanohydrolase 1) (Salivary alpha-amylase)	P04745	0.358528	0.000215633
Basic salivary proline-rich protein 2 (Salivary proline-rich protein) (Con1 glycoprotein) [Cleaved into: Basic proline-rich peptide IB-1; Basic proline-rich peptide P-E (IB-9); Basic proline-rich peptide IB-7; Basic proline-rich peptide IB-8c (Basic peptide P-F); Basic proline-rich peptide IB-4]	P02812	0.465535	3.52476e-05
Basic salivary proline-rich protein 3 (Parotid salivary glycoprotein G1) (Proline-rich protein G1)	Q04118	0.577513	7.27096e-05
Coiled-coil domain-containing protein 153	Q494R4	0.496784	0.0172085
Cornulin (53 kDa putative calcium-binding protein) (53 kDa squamous epithelial-induced stress protein) (58 kDa heat shock protein) (Squamous epithelial heat shock protein 53) (Tumor-related protein)	Q9UBG3	0.409701	0.00156293
Cystatin-C (Cystatin-3) (Gamma-trace) (Neuroendocrine basic polypeptide) (Post-gamma-globulin)	P01034	0.665896	0.00024477
Cystatin-D (Cystatin-5)	P28325	0.655328	0.00189964
Cystatin-SA (Cystatin-2) (Cystatin-S5)	P09228	0.625673	0.0485263
Cystatin-SN (Cystain-SA-I) (Cystatin-1) (Salivary cystatin-SA-1)	P01037	0.57108	0.00606208
E3 ubiquitin-protein ligase MYCBP2 (EC 2.3.2.-) (Myc-binding protein 2) (Protein associated with Myc)	O75592	0.280472	0.0059398
Immunoglobulin alpha-2 heavy chain (Immunoglobulin alpha-2 heavy chain BUT)	P0DOX2	0.643561	0.00656418
Immunoglobulin kappa variable 1-9	A0A0C4DH69	0.664278	0.0443841
Immunoglobulin kappa variable 4-1 (Ig kappa chain V-IV region B17) (Ig kappa chain V-IV region JI) (Ig kappa chain V-IV region Len) (Ig kappa chain V-IV region STH)	P06312	0.652387	0.000199589
Integrin beta-2 (Cell surface adhesion glycoproteins LFA-1/CR3/p150,95 subunit beta) (Complement receptor C3 subunit beta) (CD antigen CD18)	P05107	0.544863	0.00622968
Keratin, type I cytoskeletal 13 (Cytokeratin-13) (CK-13) (Keratin-13) (K13)	P13646	0.204873	0.0224446
Keratin, type II cytoskeletal 4 (Cytokeratin-4) (CK-4) (Keratin-4) (K4) (Type-II keratin Kb4)	P19013	0.20465	0.0376105
Keratin, type II cytoskeletal 6C (Cytokeratin-6C) (CK-6C) (Cytokeratin-6E) (CK-6E) (Keratin K6h) (Keratin-6C) (K6C) (Type-II keratin Kb12)	P48668	0.386776	0.00943648
Peptidyl-prolyl cis-trans isomerase B (PPIase B) (EC 5.2.1.8) (CYP-S1) (Cyclophilin B) (Rotamase B) (S-cyclophilin) (SCYLP)	P23284	0.553298	0.00241926
Pyruvate kinase PKM (EC 2.7.1.40) (Cytosolic thyroid hormone-binding protein) (CTHBP) (Opa-interacting protein 3) (OIP-3) (Pyruvate kinase 2/3) (Pyruvate kinase muscle isozyme) (Thyroid hormone-binding protein 1) (THBP1) (Tumor M2-PK) (p58)	P14618	0.654206	0.00602335
Salivary acidic proline-rich phosphoprotein 1/2 (Db-s) (PRP-1/PRP-2) (Parotid acidic protein) (Pa) (Parotid double-band protein) (Parotid isoelectric focusing variant protein) (PIF-S) (Parotid proline-rich protein 1/2) (Pr1/Pr2) (Protein C) [Cleaved into: Salivary acidic proline-rich phosphoprotein 1/2; Salivary acidic proline-rich phosphoprotein 3/4 (Db-F) (PIF-F) (PRP-3/PRP-4) (Protein A); Pept…	P02810	0.549049	0.0229834
Submaxillary gland androgen-regulated protein 3B (Proline-rich peptide P-B) (Proline-rich protein 3) [Cleaved into: Peptide P-A; Peptide D1A]	P02814	0.602444	0.0380972
Transcriptional repressor protein YY1 (Delta transcription factor) (INO80 complex subunit S) (NF-E1) (Yin and yang 1) (YY-1)	P25490	0.659938	0.00145987

## Sheet: B_CoExpCommWithDEPs
Supplemental table 3B: List of proteins in the Turquoise module (correlation module) found to be in common with the differencial expressed proteins
Name	ID	FC(pSS/Cntr)	pValue
14-3-3 protein beta/alpha (Protein 1054) (Protein kinase C inhibitor protein 1) (KCIP-1) [Cleaved into: 14-3-3 protein beta/alpha, N-terminally processed]	P31946	1.63477	0.00815704
14-3-3 protein sigma (Epithelial cell marker protein 1) (Stratifin)	P31947	2.21058	0.0214359
14-3-3 protein zeta/delta (Protein kinase C inhibitor protein 1) (KCIP-1)	P63104	1.91015	0.00101
6-phosphogluconate dehydrogenase, decarboxylating (EC 1.1.1.44)	P52209	2.21336	5.31579e-09
Actin, alpha cardiac muscle 1 (Alpha-cardiac actin) [Cleaved into: Actin, alpha cardiac muscle 1, intermediate form]	P68032	3.91529	0.000119727
Actin, cytoplasmic 1 (Beta-actin) [Cleaved into: Actin, cytoplasmic 1, N-terminally processed]	P60709	2.13813	2.52742e-06
Alpha-2-macroglobulin (Alpha-2-M) (C3 and PZP-like alpha-2-macroglobulin domain-containing protein 5)	P01023	2.76879	0.0146315
Alpha-enolase (EC 4.2.1.11) (2-phospho-D-glycerate hydro-lyase) (C-myc promoter-binding protein) (Enolase 1) (MBP-1) (MPB-1) (Non-neural enolase) (NNE) (Phosphopyruvate hydratase) (Plasminogen-binding protein)	P06733	1.5974	0.00261356
Annexin A1 (Annexin I) (Annexin-1) (Calpactin II) (Calpactin-2) (Chromobindin-9) (Lipocortin I) (Phospholipase A2 inhibitory protein) (p35)	P04083	1.65106	0.00835111
Annexin A5 (Anchorin CII) (Annexin V) (Annexin-5) (Calphobindin I) (CBP-I) (Endonexin II) (Lipocortin V) (Placental anticoagulant protein 4) (PP4) (Placental anticoagulant protein I) (PAP-I) (Thromboplastin inhibitor) (Vascular anticoagulant-alpha) (VAC-alpha)	P08758	1.90495	0.00235906
Apolipoprotein A-I (Apo-AI) (ApoA-I) (Apolipoprotein A1) [Cleaved into: Proapolipoprotein A-I (ProapoA-I); Truncated apolipoprotein A-I (Apolipoprotein A-I(1-242))]	P02647	3.67929	4.32759e-06
Apolipoprotein A-II (Apo-AII) (ApoA-II) (Apolipoprotein A2) [Cleaved into: Proapolipoprotein A-II (ProapoA-II); Truncated apolipoprotein A-II (Apolipoprotein A-II(1-76))]	P02652	6.90881	0.000294655
Azurocidin (Cationic antimicrobial protein CAP37) (Heparin-binding protein) (HBP) (hHBP)	P20160	1.85793	0.0416335
B-cell scaffold protein with ankyrin repeats	Q8NDB2	3.10418	0.0205664
Carcinoembryonic antigen-related cell adhesion molecule 8 (CD67 antigen) (Carcinoembryonic antigen CGM6) (Non-specific cross-reacting antigen NCA-95) (CD antigen CD66b)	P31997	2.43881	1.29535e-05
Cathepsin G (CG) (EC 3.4.21.20)	P08311	1.88019	0.011383
CD59 glycoprotein (1F5 antigen) (20 kDa homologous restriction factor) (HRF-20) (HRF20) (MAC-inhibitory protein) (MAC-IP) (MEM43 antigen) (Membrane attack complex inhibition factor) (MACIF) (Membrane inhibitor of reactive lysis) (MIRL) (Protectin) (CD antigen CD59)	P13987	1.77106	1.57887e-05
Chloride intracellular channel protein 1 (Chloride channel ABP) (Nuclear chloride ion channel 27) (NCC27) (Regulatory nuclear chloride ion channel protein) (hRNCC)	O00299	1.75694	4.78215e-05
Cofilin-1 (18 kDa phosphoprotein) (p18) (Cofilin, non-muscle isoform)	P23528	1.85579	3.29852e-05
Collagen alpha-1(IV) chain [Cleaved into: Arresten]	P02462	1.65699	0.00190809
Cystatin-B (CPI-B) (Liver thiol proteinase inhibitor) (Stefin-B)	P04080	2.58689	0.00378795
Desmocollin-2 (Cadherin family member 2) (Desmocollin-3) (Desmosomal glycoprotein II) (Desmosomal glycoprotein III)	Q02487	1.59006	0.0326534
Desmoglein-3 (130 kDa pemphigus vulgaris antigen) (PVA) (Cadherin family member 6)	P32926	2.67404	0.000523918
Dihydropyrimidinase-related protein 5 (DRP-5) (CRMP3-associated molecule) (CRAM) (Collapsin response mediator protein 5) (CRMP-5) (UNC33-like phosphoprotein 6) (ULIP-6)	Q9BPU6	10.4881	0.000155613
Fibrinogen alpha chain [Cleaved into: Fibrinopeptide A; Fibrinogen alpha chain]	P02671	2.34739	0.0224907
Fibrinogen beta chain [Cleaved into: Fibrinopeptide B; Fibrinogen beta chain]	P02675	1.84681	0.000385065
Fibrinogen gamma chain	P02679	2.18616	4.38093e-05
Fructose-bisphosphate aldolase A (EC 4.1.2.13) (Lung cancer antigen NY-LU-1) (Muscle-type aldolase)	P04075	1.6437	0.000390694
Glucose-6-phosphate isomerase (GPI) (EC 5.3.1.9) (Autocrine motility factor) (AMF) (Neuroleukin) (NLK) (Phosphoglucose isomerase) (PGI) (Phosphohexose isomerase) (PHI) (Sperm antigen 36) (SA-36)	P06744	1.62524	0.00536436
Glutathione S-transferase P (EC 2.5.1.18) (GST class-pi) (GSTP1-1)	P09211	3.02221	2.26599e-06
Hemoglobin subunit beta (Beta-globin) (Hemoglobin beta chain) [Cleaved into: LVV-hemorphin-7; Spinorphin]	P68871	3.4378	0.0226064
Immunoglobulin heavy constant gamma 2 (Ig gamma-2 chain C region) (Ig gamma-2 chain C region DOT) (Ig gamma-2 chain C region TIL) (Ig gamma-2 chain C region ZIE)	P01859	1.92861	0.000618917
Keratin, type II cytoskeletal 1 (67 kDa cytokeratin) (Cytokeratin-1) (CK-1) (Hair alpha protein) (Keratin-1) (K1) (Type-II keratin Kb1)	P04264	3.42083	0.000107827
Leukocyte elastase inhibitor (LEI) (Monocyte/neutrophil elastase inhibitor) (EI) (M/NEI) (Peptidase inhibitor 2) (PI-2) (Serpin B1)	P30740	1.9623	0.000111083
Macrophage migration inhibitory factor (MIF) (EC 5.3.2.1) (Glycosylation-inhibiting factor) (GIF) (L-dopachrome isomerase) (L-dopachrome tautomerase) (EC 5.3.3.12) (Phenylpyruvate tautomerase)	P14174	2.38933	0.000134081
Mucin-5AC (MUC-5AC) (Gastric mucin) (Lewis B blood group antigen) (LeB) (Major airway glycoprotein) (Mucin-5 subtype AC, tracheobronchial) (Tracheobronchial mucin) (TBM)	P98088	1.75417	1.12746e-05
Myeloperoxidase (MPO) (EC 1.11.2.2) [Cleaved into: Myeloperoxidase; 89 kDa myeloperoxidase; 84 kDa myeloperoxidase; Myeloperoxidase light chain; Myeloperoxidase heavy chain]	P05164	2.593	0.00110467
Neutrophil defensin 3 (Defensin, alpha 3) (HNP-3) (HP-3) (HP3) [Cleaved into: HP 3-56; Neutrophil defensin 2 (HNP-2) (HP-2) (HP2)]	P59666	1.73385	8.91106e-05
Neutrophil elastase (EC 3.4.21.37) (Bone marrow serine protease) (Elastase-2) (Human leukocyte elastase) (HLE) (Medullasin) (PMN elastase)	P08246	3.15922	0.000380862
Neutrophil gelatinase-associated lipocalin (NGAL) (25 kDa alpha-2-microglobulin-related subunit of MMP-9) (Lipocalin-2) (Oncogene 24p3) (Siderocalin LCN2) (p25)	P80188	1.63557	0.000257744
Olfactomedin-4 (OLM4) (Antiapoptotic protein GW112) (G-CSF-stimulated clone 1 protein) (hGC-1) (hOLfD)	Q6UX06	5.64986	0.0204799
Peroxiredoxin-5, mitochondrial (EC 1.11.1.15) (Alu corepressor 1) (Antioxidant enzyme B166) (AOEB166) (Liver tissue 2D-page spot 71B) (PLP) (Peroxiredoxin V) (Prx-V) (Peroxisomal antioxidant enzyme) (TPx type VI) (Thioredoxin peroxidase PMP20)	P30044	4.56094	0.00122958
Peroxiredoxin-6 (EC 1.11.1.15) (1-Cys peroxiredoxin) (1-Cys PRX) (24 kDa protein) (Acidic calcium-independent phospholipase A2) (aiPLA2) (EC 3.1.1.4) (Antioxidant protein 2) (Liver 2D page spot 40) (Non-selenium glutathione peroxidase) (NSGPx) (Red blood cells page spot 12)	P30041	2.20703	3.39345e-05
Plastin-2 (L-plastin) (LC64P) (Lymphocyte cytosolic protein 1) (LCP-1)	P13796	2.24178	2.05506e-05
Probable phosphoglycerate mutase 4 (EC 5.4.2.11) (EC 5.4.2.4)	Q8N0Y7	2.62916	5.61719e-09
Profilin-1 (Epididymis tissue protein Li 184a) (Profilin I)	P07737	2.67488	2.808e-08
Prostate stem cell antigen	O43653	2.09702	0.0228936
Protein S100-A11 (Calgizzarin) (Metastatic lymph node gene 70 protein) (MLN 70) (Protein S100-C) (S100 calcium-binding protein A11) [Cleaved into: Protein S100-A11, N-terminally processed]	P31949	1.55171	7.21464e-05
Protein S100-A7 (Psoriasin) (S100 calcium-binding protein A7)	P31151	2.38729	0.00760866
Rab GDP dissociation inhibitor beta (Rab GDI beta) (Guanosine diphosphate dissociation inhibitor 2) (GDI-2)	P50395	2.40208	3.09527e-06
Ras-related C3 botulinum toxin substrate 2 (GX) (Small G protein) (p21-Rac2)	P15153	1.7848	0.000209872
Resistin (Adipose tissue-specific secretory factor) (ADSF) (C/EBP-epsilon-regulated myeloid-specific secreted cysteine-rich protein) (Cysteine-rich secreted protein A12-alpha-like 2) (Cysteine-rich secreted protein FIZZ3)	Q9HD89	2.395	0.000108814
Rho GDP-dissociation inhibitor 2 (Rho GDI 2) (Ly-GDI) (Rho-GDI beta)	P52566	3.00719	1.51879e-07
Serotransferrin (Transferrin) (Beta-1 metal-binding globulin) (Siderophilin)	P02787	1.61218	0.00148351
Serpin B5 (Maspin) (Peptidase inhibitor 5) (PI-5)	P36952	1.96929	0.00200358
Serum albumin	P02768	2.6853	0.00119662
Thioredoxin (Trx) (ATL-derived factor) (ADF) (Surface-associated sulphydryl protein) (SASP)	P10599	1.89298	0.0135834
Transaldolase (EC 2.2.1.2)	P37837	2.50798	6.49228e-05
