# Supplementary material for: Characterization of Extracellular Vesicle Cargo in Sjögren’s Syndrome through a SWATH-MS Proteomics Approach
Source: Int J Mol Sci. 2021 May 4;22(9):4864. doi: 10.3390/ijms22094864 (PMC8124455; doi:10.3390/ijms22094864)
Supplement: Supplementary file 1 [file ijms-22-04864-s001.zip › supplementary files final/Supplemental_Table_5.xlsx]

## Sheet: iRT
Supplemental table 5: 11 endogenous peptides with their RT and the calculated iRT for chromatogram normalization
Peptide	RT	iRT
SVTCHVK	3.22	0
AFVNCDENSR	7.1	13.13
SSEDPNEDIVER	10.06	23.16
TPLTATLSK	12	29.72
YLTWASR	14.81	39.23
TWLVPDSR	17.8	49.36
NLLFNDNTECLAR	21.14	60.66
LEVPCQSLEAYAELCR	24.77	72.95
SVVGDALEFGNSWK	26.2	77.79
LSGLLDLALGK	28.03	83.99
GVDEATIIDILTK	32.76	100
