# Supplementary material for: Characterization of Extracellular Vesicle Cargo in Sjögren’s Syndrome through a SWATH-MS Proteomics Approach
Source: Int J Mol Sci. 2021 May 4;22(9):4864. doi: 10.3390/ijms22094864 (PMC8124455; doi:10.3390/ijms22094864)
Supplement: Supplementary file 1 [file ijms-22-04864-s001.zip › supplementary files final/Supplemental_Table_1.xlsx]

## Sheet: EVs
Suppelmental table 1: List of identified proteins in EVs and WS of healthy controls by SWATH-MS.					Healthy controls
					Replicates			Replicates			Replicates			Replicates			Replicates
Protein Name	Protein Description	Protein Accession	Gene name	Most commonly identified EVs protein markers	AC_R1	AC_R2	AC_R3	EM_R1	EM_R2	EM_R3	ME_R1	ME_R2	ME_R3	MZ_R1	MZ_R2	MZ_R3	SR_R1	SR_R2	SR_R3	CV_AC	CV_EM	CV_ME	CV_MZ	CV_SR
sp|P31946|1433B_HUMAN	14-3-3 protein beta/alpha OS=Homo sapiens OX=9606 GN=YWHAB PE=1 SV=3	P31946	YWHAB	TRUE	215636	327234	294873	720719	482527	434737	1.34788e+06	1.10612e+06	1.49313e+06	901385	931769	869053	663818	725698	666206	20.561	28.0573	14.8588	3.48194	5.11604
sp|P62258|1433E_HUMAN	14-3-3 protein epsilon OS=Homo sapiens OX=9606 GN=YWHAE PE=1 SV=1	P62258	YWHAE	TRUE	215636	327234	294873	720719	482527	434737	1.34788e+06	1.10612e+06	1.49313e+06	901385	931769	869053	663818	725698	666206	20.561	28.0573	14.8588	3.48194	5.11604
sp|Q04917|1433F_HUMAN	14-3-3 protein eta OS=Homo sapiens OX=9606 GN=YWHAH PE=1 SV=4	Q04917	YWHAH	TRUE	215636	327234	294873	720719	482527	434737	1.34788e+06	1.10612e+06	1.49313e+06	901385	931769	869053	663818	725698	666206	20.561	28.0573	14.8588	3.48194	5.11604
sp|P61981|1433G_HUMAN	14-3-3 protein gamma OS=Homo sapiens OX=9606 GN=YWHAG PE=1 SV=2	P61981	YWHAG	TRUE	215636	327234	294873	720719	482527	434737	1.34788e+06	1.10612e+06	1.49313e+06	901385	931769	869053	663818	725698	666206	20.561	28.0573	14.8588	3.48194	5.11604
sp|P31947|1433S_HUMAN	14-3-3 protein sigma OS=Homo sapiens OX=9606 GN=SFN PE=1 SV=1	P31947	SFN	FALSE	173017	349463	280191	713796	474965	424750	1.27281e+06	1.06146e+06	1.41627e+06	867218	981350	839350	655374	661294	611914	33.2261	28.7149	14.2766	8.39762	4.19433
sp|P27348|1433T_HUMAN	14-3-3 protein theta OS=Homo sapiens OX=9606 GN=YWHAQ PE=1 SV=1	P27348	YWHAQ	TRUE	215636	327234	294873	720719	482527	434737	1.34788e+06	1.10612e+06	1.49313e+06	901385	931769	869053	663818	725698	666206	20.561	28.0573	14.8588	3.48194	5.11604
sp|P63104|1433Z_HUMAN	14-3-3 protein zeta/delta OS=Homo sapiens OX=9606 GN=YWHAZ PE=1 SV=1	P63104	YWHAZ	TRUE	638896	562144	660036	1.02438e+06	1.02566e+06	774240	2.7468e+06	2.33203e+06	2.96876e+06	1.4644e+06	1.48959e+06	1.44359e+06	1.07481e+06	1.07385e+06	1.18321e+06	8.30352	15.3799	12.0482	1.57129	5.66044
sp|P68032|ACTC_HUMAN	Actin, alpha cardiac muscle 1 OS=Homo sapiens OX=9606 GN=ACTC1 PE=1 SV=1	P68032	ACTC1	FALSE	3.32302e+06	2.75043e+06	5.96787e+06	5.52241e+06	5.70352e+06	7.51345e+06	1.86996e+07	1.86847e+07	1.90717e+07	1.70287e+07	1.56295e+07	1.55326e+07	1.16636e+07	1.11778e+07	9.77885e+06	42.7613	17.6256	1.16501	5.21177	8.99945
sp|P68133|ACTS_HUMAN	Actin, alpha skeletal muscle OS=Homo sapiens OX=9606 GN=ACTA1 PE=1 SV=1	P68133	ACTA1	FALSE	3.32302e+06	2.75043e+06	5.96787e+06	5.52241e+06	5.70352e+06	7.51345e+06	1.86996e+07	1.86847e+07	1.90717e+07	1.70287e+07	1.56295e+07	1.55326e+07	1.16636e+07	1.11778e+07	9.77885e+06	42.7613	17.6256	1.16501	5.21177	8.99945
sp|P62736|ACTA_HUMAN	Actin, aortic smooth muscle OS=Homo sapiens OX=9606 GN=ACTA2 PE=1 SV=1	P62736	ACTA2	FALSE	3.3844e+06	2.76799e+06	5.75056e+06	5.68789e+06	5.78577e+06	7.45574e+06	1.73279e+07	1.73537e+07	1.75097e+07	1.56854e+07	1.43106e+07	1.46672e+07	1.09422e+07	1.06353e+07	9.13005e+06	39.6835	15.7472	0.565368	4.79224	9.47508
sp|P60709|ACTB_HUMAN	Actin, cytoplasmic 1 OS=Homo sapiens OX=9606 GN=ACTB PE=1 SV=1	P60709	ACTB	TRUE	7.6761e+06	5.57239e+06	8.66377e+06	1.15058e+07	1.02436e+07	1.11127e+07	2.46253e+07	2.48149e+07	2.83475e+07	2.7695e+07	2.78063e+07	2.33077e+07	1.80931e+07	1.85367e+07	1.71258e+07	21.6168	5.89619	8.08513	9.7669	4.02647
sp|P63261|ACTG_HUMAN	Actin, cytoplasmic 2 OS=Homo sapiens OX=9606 GN=ACTG1 PE=1 SV=1	P63261	ACTG1	TRUE	7.6761e+06	5.57239e+06	8.66377e+06	1.15058e+07	1.02436e+07	1.11127e+07	2.46253e+07	2.48149e+07	2.83475e+07	2.7695e+07	2.78063e+07	2.33077e+07	1.80931e+07	1.85367e+07	1.71258e+07	21.6168	5.89619	8.08513	9.7669	4.02647
sp|P63267|ACTH_HUMAN	Actin, gamma-enteric smooth muscle OS=Homo sapiens OX=9606 GN=ACTG2 PE=1 SV=1	P63267	ACTG2	FALSE	3.3844e+06	2.76799e+06	5.75056e+06	5.68789e+06	5.78577e+06	7.45574e+06	1.73279e+07	1.73537e+07	1.75097e+07	1.56854e+07	1.43106e+07	1.46672e+07	1.09422e+07	1.06353e+07	9.13005e+06	39.6835	15.7472	0.565368	4.79224	9.47508
sp|P61158|ARP3_HUMAN	Actin-related protein 3 OS=Homo sapiens OX=9606 GN=ACTR3 PE=1 SV=3	P61158	ACTR3	FALSE	52317.3	43594.1	43628	63465.8	63517.7	86183.3	353794	309168	316400	145776	128421	133818	134904	118079	131768	10.8068	18.4376	7.33694	6.53054	6.97645
sp|Q01518|CAP1_HUMAN	Adenylyl cyclase-associated protein 1 OS=Homo sapiens OX=9606 GN=CAP1 PE=1 SV=5	Q01518	CAP1	TRUE	122590	72463.3	63821.5	167925	187687	143127	472414	554992	445937	333478	244237	214950	349977	268498	285340	36.7718	13.4305	11.5821	23.3665	14.277
sp|P84077|ARF1_HUMAN	ADP-ribosylation factor 1 OS=Homo sapiens OX=9606 GN=ARF1 PE=1 SV=2	P84077	ARF1	TRUE	167755	64409.8	135040	217258	146076	113328	406676	304158	366472	164791	299006	134885	89063.2	125450	153727	43.1523	33.4428	14.3845	43.8016	26.4092
sp|P61204|ARF3_HUMAN	ADP-ribosylation factor 3 OS=Homo sapiens OX=9606 GN=ARF3 PE=1 SV=2	P61204	ARF3	FALSE	167755	64409.8	135040	217258	146076	113328	406676	304158	366472	164791	299006	134885	89063.2	125450	153727	43.1523	33.4428	14.3845	43.8016	26.4092
sp|P84085|ARF5_HUMAN	ADP-ribosylation factor 5 OS=Homo sapiens OX=9606 GN=ARF5 PE=1 SV=2	P84085	ARF5	FALSE	167755	64409.8	135040	217258	146076	113328	406676	304158	366472	164791	299006	134885	89063.2	125450	153727	43.1523	33.4428	14.3845	43.8016	26.4092
sp|P02763|A1AG1_HUMAN	Alpha-1-acid glycoprotein 1 OS=Homo sapiens OX=9606 GN=ORM1 PE=1 SV=1	P02763	ORM1	FALSE	55717.1	104837	160185	129409	123998	190452	172375	299150	307705	45921.5	N/A	27091	2759.25	N/A	42069.6	48.8854	24.9435	29.1765	36.4737	124.012
sp|P02765|FETUA_HUMAN	Alpha-2-HS-glycoprotein OS=Homo sapiens OX=9606 GN=AHSG PE=1 SV=2	P02765	AHSG	FALSE	122483	65801.3	91662.4	121519	66071.5	128872	237980	184952	219021	169837	N/A	200692	114178	311592	490520	30.4098	32.5467	12.557	11.7767	61.6333
sp|P01023|A2MG_HUMAN	Alpha-2-macroglobulin OS=Homo sapiens OX=9606 GN=A2M PE=1 SV=3	P01023	A2M	TRUE	6.80745e+06	4.12782e+06	4.08798e+06	9.86403e+06	8.73833e+06	7.5815e+06	4.0743e+07	3.59259e+07	3.95541e+07	7.71232e+06	6.59978e+06	5.73634e+06	8.34302e+06	9.37132e+06	7.18973e+06	31.126	13.0764	6.47729	14.8231	13.1471
sp|A8K2U0|A2ML1_HUMAN	Alpha-2-macroglobulin-like protein 1 OS=Homo sapiens OX=9606 GN=A2ML1 PE=1 SV=3	A8K2U0	A2ML1	FALSE	2.15923e+06	1.75316e+06	2.04287e+06	883260	1.07272e+06	272089	2.01555e+06	2.08445e+06	2.03256e+06	1.03931e+06	611051	521297	1.65449e+06	1.84214e+06	411067	10.5342	56.3381	1.75576	38.2421	59.7084
sp|P12814|ACTN1_HUMAN	Alpha-actinin-1 OS=Homo sapiens OX=9606 GN=ACTN1 PE=1 SV=2	P12814	ACTN1	TRUE	431837	251591	133228	461207	449858	368587	1.028e+06	1.35861e+06	1.17419e+06	739463	683726	590297	686701	343837	355934	55.2385	11.8434	13.958	11.2301	42.0971
sp|O43707|ACTN4_HUMAN	Alpha-actinin-4 OS=Homo sapiens OX=9606 GN=ACTN4 PE=1 SV=2	O43707	ACTN4	TRUE	217563	211479	140865	323958	337965	293597	976828	1.12498e+06	1.00618e+06	371558	473079	446590	354383	269867	302781	22.4426	7.1209	7.57241	12.2347	13.7863
sp|P04745|AMY1_HUMAN	Alpha-amylase 1 OS=Homo sapiens OX=9606 GN=AMY1A PE=1 SV=2	P04745	AMY1A	FALSE	7.38394e+07	7.20905e+07	7.84113e+07	2.02082e+08	2.04035e+08	1.8807e+08	4.23858e+07	3.67693e+07	3.89759e+07	2.03168e+08	2.00339e+08	2.12406e+08	1.6544e+08	1.72234e+08	1.63764e+08	4.36452	4.39678	7.18605	3.07391	2.68341
sp|P19961|AMY2B_HUMAN	Alpha-amylase 2B OS=Homo sapiens OX=9606 GN=AMY2B PE=1 SV=1	P19961	AMY2B	FALSE	5.25286e+07	4.97048e+07	5.43289e+07	1.45855e+08	1.45145e+08	1.34471e+08	2.88183e+07	2.41696e+07	2.56718e+07	1.42309e+08	1.40491e+08	1.54574e+08	1.08541e+08	1.19214e+08	1.14227e+08	4.4663	4.49681	9.04785	5.25405	4.68473
sp|P06733|ENOA_HUMAN	Alpha-enolase OS=Homo sapiens OX=9606 GN=ENO1 PE=1 SV=2	P06733	ENO1	TRUE	530757	374354	904534	615689	706490	607120	1.86287e+06	1.91562e+06	1.87901e+06	918811	874689	635779	1.07787e+06	931960	916005	45.1606	8.56234	1.43332	18.8053	9.1468
sp|P04083|ANXA1_HUMAN	Annexin A1 OS=Homo sapiens OX=9606 GN=ANXA1 PE=1 SV=2	P04083	ANXA1	TRUE	8.82254e+06	7.39997e+06	6.80935e+06	6.18674e+06	6.24152e+06	6.28907e+06	2.91724e+07	2.65516e+07	3.00877e+07	1.09302e+07	1.15231e+07	1.10927e+07	5.99544e+06	5.94112e+06	5.38086e+06	13.4793	0.82077	6.41638	2.73992	5.89403
sp|P12429|ANXA3_HUMAN	Annexin A3 OS=Homo sapiens OX=9606 GN=ANXA3 PE=1 SV=3	P12429	ANXA3	FALSE	164553	430135	176571	1.65871e+06	441011	545608	2.88727e+06	2.5092e+06	2.2973e+06	1.23422e+06	1.40205e+06	1.40671e+06	712394	852922	N/A	58.3404	76.5356	11.6532	7.29181	12.6963
sp|P08133|ANXA6_HUMAN	Annexin A6 OS=Homo sapiens OX=9606 GN=ANXA6 PE=1 SV=3	P08133	ANXA6	TRUE	52741.2	74298.4	123582	145766	147386	144027	530535	425584	672276	146398	110570	166267	81079.3	96442	83343.9	43.4682	1.15274	22.8082	20.008	9.53776
sp|P03973|SLPI_HUMAN	Antileukoproteinase OS=Homo sapiens OX=9606 GN=SLPI PE=1 SV=2	P03973	SLPI	FALSE	2.02013e+06	3.1107e+06	1.96709e+06	7.52447e+06	8.0568e+06	6.06592e+06	1.69253e+07	1.56655e+07	1.68163e+07	5.9381e+06	5.25533e+06	5.97055e+06	3.37622e+06	5.39488e+06	2.97105e+06	27.2825	14.2844	4.2382	7.05937	33.1713
sp|P02647|APOA1_HUMAN	Apolipoprotein A-I OS=Homo sapiens OX=9606 GN=APOA1 PE=1 SV=1	P02647	APOA1	FALSE	535817	375881	377586	1.54559e+06	2.12039e+06	1.54999e+06	4.66804e+06	4.30723e+06	4.63392e+06	394158	1.42984e+06	2.03301e+06	1.43595e+06	1.48736e+06	1.78912e+06	21.3726	19.0145	4.39097	64.4711	12.1466
sp|P20160|CAP7_HUMAN	Azurocidin OS=Homo sapiens OX=9606 GN=AZU1 PE=1 SV=3	P20160	AZU1	FALSE	566488	609254	584097	2.33897e+06	1.95269e+06	2.3816e+06	1.51802e+07	1.43434e+07	1.50744e+07	2.40816e+06	2.38368e+06	2.32082e+06	550110	525660	315851	3.66404	10.6224	3.06535	1.90039	27.7604
sp|P17213|BPI_HUMAN	Bactericidal permeability-increasing protein OS=Homo sapiens OX=9606 GN=BPI PE=1 SV=4	P17213	BPI	FALSE	1.98545e+06	1.93356e+06	2.13805e+06	9.41684e+06	9.98265e+06	295241	1.73384e+06	1.49182e+06	1.72804e+06	1.68731e+07	1.59814e+07	1.72336e+07	7.1926e+06	7.33753e+06	7.49948e+06	5.26493	82.82	8.36274	3.86094	2.09063
sp|Q562R1|ACTBL_HUMAN	Beta-actin-like protein 2 OS=Homo sapiens OX=9606 GN=ACTBL2 PE=1 SV=2	Q562R1	ACTBL2	FALSE	2.49993e+06	2.45199e+06	2.39556e+06	3.62165e+06	3.43539e+06	3.43034e+06	9.9705e+06	9.26152e+06	9.66362e+06	9.43719e+06	8.86206e+06	8.82866e+06	5.61855e+06	5.53516e+06	5.60627e+06	2.13313	3.11871	3.69144	3.78319	0.805904
sp|Q86Z14|KLOTB_HUMAN	Beta-klotho OS=Homo sapiens OX=9606 GN=KLB PE=1 SV=1	Q86Z14	KLB	FALSE	570507	503736	585359	915740	955886	917848	2.65925e+06	1.93104e+06	2.3965e+06	178380	222406	225275	97719	133734	152087	7.85907	2.42997	15.8347	12.5959	21.6339
sp|Q9NP55|BPIA1_HUMAN	BPI fold-containing family A member 1 OS=Homo sapiens OX=9606 GN=BPIFA1 PE=1 SV=1	Q9NP55	BPIFA1	FALSE	79817.9	142694	458419	1.27252e+06	1.29727e+06	1.24976e+06	99930.3	913327	136599	135218	144798	120849	89783.3	124675	41302.7	89.3859	1.86654	119.857	9.02091	49.1125
sp|Q96DR5|BPIA2_HUMAN	BPI fold-containing family A member 2 OS=Homo sapiens OX=9606 GN=BPIFA2 PE=1 SV=2	Q96DR5	BPIFA2	FALSE	8.40024e+06	7.8182e+06	4.71243e+06	4.75935e+06	4.2553e+06	4.88547e+06	1.1577e+07	8.53203e+06	9.80645e+06	7.05785e+06	7.10669e+06	6.98966e+06	2.85437e+06	2.73973e+06	2.62309e+06	28.4165	7.19641	15.3353	0.833632	4.22191
sp|Q8TDL5|BPIB1_HUMAN	BPI fold-containing family B member 1 OS=Homo sapiens OX=9606 GN=BPIFB1 PE=1 SV=1	Q8TDL5	BPIFB1	FALSE	5.70751e+06	6.97584e+06	8.29737e+06	5.0032e+07	5.80309e+07	4.95536e+07	1.04988e+07	8.11073e+06	8.34812e+06	2.52026e+07	2.59222e+07	2.44586e+07	1.65081e+07	1.80306e+07	1.47821e+07	18.5173	9.06431	14.6406	2.90466	9.88613
sp|Q8N4F0|BPIB2_HUMAN	BPI fold-containing family B member 2 OS=Homo sapiens OX=9606 GN=BPIFB2 PE=1 SV=2	Q8N4F0	BPIFB2	FALSE	2.36949e+06	2.30793e+06	2.55603e+06	2.03061e+07	1.89819e+07	1.84573e+07	2.48004e+06	2.70672e+06	2.43366e+06	1.12774e+07	9.98404e+06	1.08568e+07	6.24301e+06	5.84067e+06	5.95542e+06	5.35803	4.95008	5.7522	6.16207	3.44697
sp|P23280|CAH6_HUMAN	Carbonic anhydrase 6 OS=Homo sapiens OX=9606 GN=CA6 PE=1 SV=3	P23280	CA6	FALSE	6.15757e+06	6.86719e+06	6.65677e+06	3.46059e+06	3.72315e+06	3.43314e+06	8.85368e+06	8.7623e+06	9.40288e+06	2.51598e+07	2.44054e+07	2.49227e+07	2.2178e+07	2.39555e+07	2.13875e+07	5.55556	4.52406	3.84714	1.55356	5.84355
sp|P13688|CEAM1_HUMAN	Carcinoembryonic antigen-related cell adhesion molecule 1 OS=Homo sapiens OX=9606 GN=CEACAM1 PE=1 SV=2	P13688	CEACAM1	FALSE	981312	349238	448432	535380	602977	613269	1.91452e+06	1.79709e+06	1.58213e+06	912614	764050	922066	555062	547391	595489	57.3245	7.24682	9.55268	10.2313	4.56569
sp|P06731|CEAM5_HUMAN	Carcinoembryonic antigen-related cell adhesion molecule 5 OS=Homo sapiens OX=9606 GN=CEACAM5 PE=1 SV=3	P06731	CEACAM5	FALSE	981312	349238	448432	535380	602977	613269	1.91452e+06	1.79709e+06	1.58213e+06	912614	764050	922066	555062	547391	595489	57.3245	7.24682	9.55268	10.2313	4.56569
sp|P31997|CEAM8_HUMAN	Carcinoembryonic antigen-related cell adhesion molecule 8 OS=Homo sapiens OX=9606 GN=CEACAM8 PE=1 SV=2	P31997	CEACAM8	FALSE	1.0498e+06	600462	498255	724685	742188	798639	2.85055e+06	2.61792e+06	2.60571e+06	1.18787e+06	1.1007e+06	1.20451e+06	761376	625744	836680	40.9695	5.11789	5.12642	4.78848	14.4207
sp|P49913|CAMP_HUMAN	Cathelicidin antimicrobial peptide OS=Homo sapiens OX=9606 GN=CAMP PE=1 SV=1	P49913	CAMP	FALSE	250221	16056.6	516352	533061	487949	1.23764e+06	2.76438e+06	2.38252e+06	1.46097e+06	713866	514536	349038	656244	566167	181828	95.9526	55.8412	30.4213	34.7415	53.8283
sp|P08311|CATG_HUMAN	Cathepsin G OS=Homo sapiens OX=9606 GN=CTSG PE=1 SV=2	P08311	CTSG	FALSE	413655	1.20407e+06	1.76865e+06	2.04056e+06	2.52713e+06	2.89136e+06	1.22756e+07	1.19314e+07	1.25675e+07	1.31942e+06	1.617e+06	1.47944e+06	N/A	N/A	139535	60.2969	17.1684	2.59764	10.118	#DIV/0!
sp|P13987|CD59_HUMAN	CD59 glycoprotein OS=Homo sapiens OX=9606 GN=CD59 PE=1 SV=1	P13987	CD59	FALSE	1.77519e+06	1.92665e+06	1.64495e+06	1.19574e+06	1.15861e+06	1.21469e+06	1.39797e+06	1.35394e+06	1.86682e+06	1.80839e+06	1.99664e+06	1.62584e+06	925010	958159	840816	7.91042	2.39786	18.4632	10.2417	6.66232
sp|P10909|CLUS_HUMAN	Clusterin OS=Homo sapiens OX=9606 GN=CLU PE=1 SV=1	P10909	CLU	FALSE	2.25322e+07	2.35581e+07	2.3366e+07	5.18121e+06	5.29007e+06	4.8534e+06	7.57732e+06	1.00684e+07	6.79796e+06	5.05572e+06	4.73093e+06	4.00555e+06	9.25743e+06	9.18554e+06	8.43081e+06	2.35575	4.44972	20.9658	11.695	5.11178
sp|P01024|CO3_HUMAN	Complement C3 OS=Homo sapiens OX=9606 GN=C3 PE=1 SV=2	P01024	C3	TRUE	150996	252836	250248	138695	109230	56232.8	N/A	N/A	12586.6	202372	3104.01	28054.9	142307	159036	168791	26.6319	41.2158	#DIV/0!	139.464	8.54729
sp|P35321|SPR1A_HUMAN	Cornifin-A OS=Homo sapiens OX=9606 GN=SPRR1A PE=1 SV=2	P35321	SPRR1A	FALSE	433534	956298	530873	N/A	446628	372505	833757	475980	1.15922e+06	270239	345170	348685	323943	164096	460898	43.4234	12.7972	41.5252	13.7884	46.9625
sp|P22528|SPR1B_HUMAN	Cornifin-B OS=Homo sapiens OX=9606 GN=SPRR1B PE=1 SV=2	P22528	SPRR1B	FALSE	170912	560136	359035	N/A	274373	216561	758702	141820	632272	186835	162639	246615	155514	136435	220381	53.5687	16.6535	63.7758	21.7548	25.7675
sp|P31146|COR1A_HUMAN	Coronin-1A OS=Homo sapiens OX=9606 GN=CORO1A PE=1 SV=4	P31146	CORO1A	FALSE	52599.6	40941.3	41463.6	61238.2	62340.4	53854.7	134132	137940	86303.7	176911	91266.1	131155	122210	106160	95192.7	14.6335	7.80138	24.0887	32.1957	12.5986
sp|P04080|CYTB_HUMAN	Cystatin-B OS=Homo sapiens OX=9606 GN=CSTB PE=1 SV=2	P04080	CSTB	FALSE	1.92477e+06	1.92312e+06	1.91972e+06	648529	1.19098e+06	841719	3.1021e+06	2.9437e+06	3.569e+06	2.07943e+06	2.22942e+06	1.67648e+06	817005	1.34262e+06	1.24098e+06	0.134097	30.763	10.1433	14.3324	24.5951
sp|P28325|CYTD_HUMAN	Cystatin-D OS=Homo sapiens OX=9606 GN=CST5 PE=1 SV=1	P28325	CST5	FALSE	N/A	N/A	301828	5.37221e+06	4.94655e+06	4.76096e+06	3.57698e+06	3.82307e+06	3.99095e+06	4.56048e+06	6.40032e+06	4.20113e+06	1.51165e+06	1.2117e+06	1.85137e+06	#DIV/0!	6.23453	5.48355	23.3427	20.9875
sp|P01036|CYTS_HUMAN	Cystatin-S OS=Homo sapiens OX=9606 GN=CST4 PE=1 SV=3	P01036	CST4	FALSE	4.51959e+06	2.72387e+06	2.84098e+06	1.00812e+08	1.04391e+08	1.00339e+08	2.55318e+07	2.3976e+07	2.5436e+07	5.58319e+07	4.98518e+07	5.24893e+07	1.39737e+07	1.40667e+07	1.37371e+07	29.8874	2.17534	3.49043	5.68423	1.22023
sp|P09228|CYTT_HUMAN	Cystatin-SA OS=Homo sapiens OX=9606 GN=CST2 PE=1 SV=1	P09228	CST2	FALSE	2.30048e+06	3.86401e+06	1.05363e+06	3.83732e+07	3.78675e+07	3.81924e+07	9.43015e+06	9.97766e+06	1.04786e+07	2.03622e+07	2.0848e+07	2.02914e+07	6.20185e+06	6.31744e+06	4.90665e+06	58.526	0.671785	5.26373	1.47798	13.4848
sp|P01037|CYTN_HUMAN	Cystatin-SN OS=Homo sapiens OX=9606 GN=CST1 PE=1 SV=3	P01037	CST1	FALSE	2.58231e+06	2.19365e+06	2.90918e+06	9.26231e+07	9.4722e+07	9.11984e+07	2.07546e+07	2.16504e+07	2.05808e+07	5.18159e+07	4.91773e+07	5.07229e+07	1.44461e+07	1.48185e+07	1.42749e+07	13.9831	1.90906	2.7339	2.62154	1.91527
sp|P54108|CRIS3_HUMAN	Cysteine-rich secretory protein 3 OS=Homo sapiens OX=9606 GN=CRISP3 PE=1 SV=1	P54108	CRISP3	FALSE	34056.4	N/A	N/A	N/A	N/A	N/A	N/A	N/A	N/A	N/A	N/A	N/A	N/A	N/A	N/A	#DIV/0!	#DIV/0!	#DIV/0!	#DIV/0!	#DIV/0!
sp|Q9UGM3|DMBT1_HUMAN	Deleted in malignant brain tumors 1 protein OS=Homo sapiens OX=9606 GN=DMBT1 PE=1 SV=2	Q9UGM3	DMBT1	FALSE	1.54762e+08	1.49976e+08	1.6271e+08	6.92843e+08	6.78541e+08	6.65817e+08	5.40039e+08	5.20452e+08	5.20488e+08	3.08807e+08	3.14411e+08	3.2604e+08	6.47978e+08	6.52761e+08	6.60995e+08	4.12802	1.99106	2.14384	2.77807	1.00691
sp|P32926|DSG3_HUMAN	Desmoglein-3 OS=Homo sapiens OX=9606 GN=DSG3 PE=1 SV=2	P32926	DSG3	FALSE	170781	310169	266802	279413	235325	323931	514439	346543	392825	714607	291653	316216	162070	118993	215117	28.6186	15.8476	20.7494	53.8579	29.1112
sp|P27487|DPP4_HUMAN	Dipeptidyl peptidase 4 OS=Homo sapiens OX=9606 GN=DPP4 PE=1 SV=2	P27487	DPP4	FALSE	1.12944e+06	1.38894e+06	1.03602e+06	2.88432e+06	3.41076e+06	3.37691e+06	5.35585e+06	6.59681e+06	6.50723e+06	1.22845e+06	1.37986e+06	1.62044e+06	2.45487e+06	2.22e+06	2.14021e+06	15.4339	9.1395	11.247	14.0238	7.20047
sp|O75592|MYCB2_HUMAN	E3 ubiquitin-protein ligase MYCBP2 OS=Homo sapiens OX=9606 GN=MYCBP2 PE=1 SV=4	O75592	MYCBP2	FALSE	N/A	64415.3	1204.75	542519	378142	189871	N/A	32506	9199.64	221851	281750	213533	60315.4	59388.4	83540	136.229	47.6687	79.0305	15.569	20.1987
sp|Q9BRZ2|TRI56_HUMAN	E3 ubiquitin-protein ligase TRIM56 OS=Homo sapiens OX=9606 GN=TRIM56 PE=1 SV=3	Q9BRZ2	TRIM56	FALSE	3.76527e+06	3.62178e+06	3.94973e+06	2.0714e+07	2.14224e+07	2.07171e+07	2.7362e+06	2.95714e+06	3.00354e+06	1.37767e+07	1.34649e+07	1.41169e+07	5.90198e+06	5.9512e+06	5.51654e+06	4.35042	1.94778	4.92771	2.36559	4.1109
sp|P11678|PERE_HUMAN	Eosinophil peroxidase OS=Homo sapiens OX=9606 GN=EPX PE=1 SV=2	P11678	EPX	FALSE	611336	1.1578e+06	306572	N/A	677810	799386	6.50214e+06	7.06461e+06	6.52179e+06	1.11683e+06	1.24757e+06	963588	290004	1.19919e+06	1.06179e+06	62.3346	11.6393	4.76722	12.8132	57.6358
sp|P15311|EZRI_HUMAN	Ezrin OS=Homo sapiens OX=9606 GN=EZR PE=1 SV=4	P15311	EZR	TRUE	38591.1	88638.2	62140.1	215928	215068	179013	634211	569316	485196	313049	300565	317308	239890	282289	245734	39.6654	10.3615	13.2728	2.80417	8.97706
sp|Q01469|FABP5_HUMAN	Fatty acid-binding protein 5 OS=Homo sapiens OX=9606 GN=FABP5 PE=1 SV=3	Q01469	FABP5	FALSE	264559	295811	281446	425257	243819	50310.6	757626	557178	424278	258432	649319	578805	284733	328347	397702	5.57456	78.1939	28.9482	42.0424	16.9089
sp|P02675|FIBB_HUMAN	Fibrinogen beta chain OS=Homo sapiens OX=9606 GN=FGB PE=1 SV=2	P02675	FGB	FALSE	141612	95071.1	57763.9	40562.3	28105.3	227401	168041	76646	235654	292606	40558.4	86906.4	89959.4	84913.4	127565	42.8009	113.124	49.8395	95.8102	23.1173
sp|P15328|FOLR1_HUMAN	Folate receptor alpha OS=Homo sapiens OX=9606 GN=FOLR1 PE=1 SV=3	P15328	FOLR1	FALSE	176258	398414	835545	217945	449278	306086	N/A	307330	372345	952842	669989	346381	199764	169604	N/A	71.358	35.9864	13.5279	46.2304	11.5477
sp|P04075|ALDOA_HUMAN	Fructose-bisphosphate aldolase A OS=Homo sapiens OX=9606 GN=ALDOA PE=1 SV=2	P04075	ALDOA	TRUE	N/A	N/A	33560.1	11690.3	48127.4	45043.4	N/A	N/A	N/A	134985	38331.8	24569.8	N/A	N/A	N/A	#DIV/0!	57.8067	#DIV/0!	91.219	#DIV/0!
sp|Q08380|LG3BP_HUMAN	Galectin-3-binding protein OS=Homo sapiens OX=9606 GN=LGALS3BP PE=1 SV=1	Q08380	LGALS3BP	TRUE	1.40499e+07	1.42235e+07	1.43091e+07	1.30413e+07	1.28012e+07	1.23636e+07	1.71426e+07	1.70547e+07	1.59144e+07	1.66436e+07	1.48195e+07	1.5397e+07	1.75678e+07	1.64699e+07	1.58725e+07	0.930555	2.69812	4.10151	5.96853	5.16872
sp|P06396|GELS_HUMAN	Gelsolin OS=Homo sapiens OX=9606 GN=GSN PE=1 SV=1	P06396	GSN	TRUE	N/A	157650	140910	359420	428409	249349	946993	712527	460884	570182	384423	346693	490477	333550	423667	7.92926	26.1224	34.3951	27.5808	18.9352
sp|P09211|GSTP1_HUMAN	Glutathione S-transferase P OS=Homo sapiens OX=9606 GN=GSTP1 PE=1 SV=2	P09211	GSTP1	FALSE	44103.5	3.88276e+06	396419	354428	519946	N/A	3.52344e+06	3.12115e+06	2.38546e+06	1.095e+06	N/A	41904.9	319380	7151.79	2.01823e+06	147.24	26.7709	19.1718	130.996	138.472
sp|P04406|G3P_HUMAN	Glyceraldehyde-3-phosphate dehydrogenase OS=Homo sapiens OX=9606 GN=GAPDH PE=1 SV=3	P04406	GAPDH	TRUE	1.5422e+06	1.76199e+06	2.45947e+06	1.96756e+06	1.75474e+06	1.9885e+06	5.07852e+06	4.42729e+06	5.40219e+06	3.57994e+06	3.89859e+06	4.08553e+06	5.10978e+06	5.29488e+06	4.49233e+06	24.9276	6.79456	9.99195	6.63193	8.46291
sp|P00738|HPT_HUMAN	Haptoglobin OS=Homo sapiens OX=9606 GN=HP PE=1 SV=1	P00738	HP	FALSE	72301.6	172590	319141	69872.3	49271.3	7311.18	354663	233990	218515	574031	675921	696067	712434	496867	661442	66.0282	75.6376	27.7044	10.0855	18.0667
sp|P00739|HPTR_HUMAN	Haptoglobin-related protein OS=Homo sapiens OX=9606 GN=HPR PE=2 SV=2	P00739	HPR	FALSE	72301.6	172590	319141	69872.3	49271.3	7311.18	354663	233990	218515	574031	675921	696067	712434	496867	661442	66.0282	75.6376	27.7044	10.0855	18.0667
sp|P0DMV8|HS71A_HUMAN	Heat shock 70 kDa protein 1A OS=Homo sapiens OX=9606 GN=HSPA1A PE=1 SV=1	P0DMV8	HSPA1A	TRUE	97523.9	10338.7	143805	151223	124332	163222	79233.7	N/A	332138	601383	193819	148305	183538	177778	188068	80.7849	13.6162	86.9434	79.3273	2.81596
sp|P0DMV9|HS71B_HUMAN	Heat shock 70 kDa protein 1B OS=Homo sapiens OX=9606 GN=HSPA1B PE=1 SV=1	P0DMV9	HSPA1B	FALSE	97523.9	10338.7	143805	151223	124332	163222	79233.7	N/A	332138	601383	193819	148305	183538	177778	188068	80.7849	13.6162	86.9434	79.3273	2.81596
sp|P34931|HS71L_HUMAN	Heat shock 70 kDa protein 1-like OS=Homo sapiens OX=9606 GN=HSPA1L PE=1 SV=2	P34931	HSPA1L	FALSE	97523.9	10338.7	143805	151223	124332	163222	79233.7	N/A	332138	601383	193819	148305	183538	177778	188068	80.7849	13.6162	86.9434	79.3273	2.81596
sp|P17066|HSP76_HUMAN	Heat shock 70 kDa protein 6 OS=Homo sapiens OX=9606 GN=HSPA6 PE=1 SV=2	P17066	HSPA6	FALSE	101335	N/A	100502	164342	105404	171251	135555	N/A	180314	468146	138839	111284	149028	205535	166414	0.583807	24.6175	20.0394	82.9323	16.666
sp|P11142|HSP7C_HUMAN	Heat shock cognate 71 kDa protein OS=Homo sapiens OX=9606 GN=HSPA8 PE=1 SV=1	P11142	HSPA8	TRUE	101335	N/A	100502	164342	105404	171251	135555	N/A	180314	468146	138839	111284	149028	205535	166414	0.583807	24.6175	20.0394	82.9323	16.666
sp|P04792|HSPB1_HUMAN	Heat shock protein beta-1 OS=Homo sapiens OX=9606 GN=HSPB1 PE=1 SV=2	P04792	HSPB1	FALSE	N/A	N/A	N/A	N/A	N/A	N/A	N/A	N/A	N/A	N/A	N/A	N/A	N/A	N/A	N/A	#DIV/0!	#DIV/0!	#DIV/0!	#DIV/0!	#DIV/0!
sp|P54652|HSP72_HUMAN	Heat shock-related 70 kDa protein 2 OS=Homo sapiens OX=9606 GN=HSPA2 PE=1 SV=1	P54652	HSPA2	FALSE	101335	N/A	100502	164342	105404	171251	135555	N/A	180314	468146	138839	111284	149028	205535	166414	0.583807	24.6175	20.0394	82.9323	16.666
sp|P69905|HBA_HUMAN	Hemoglobin subunit alpha OS=Homo sapiens OX=9606 GN=HBA1 PE=1 SV=2	P69905	HBA1	FALSE	403587	1.11067e+06	794491	835851	684889	1.19914e+06	844827	870549	571914	2.57243e+06	3.19967e+06	3.44125e+06	1.66178e+06	1.39104e+06	1.83704e+06	46.025	29.1554	21.7059	14.6021	13.7853
sp|P68871|HBB_HUMAN	Hemoglobin subunit beta OS=Homo sapiens OX=9606 GN=HBB PE=1 SV=2	P68871	HBB	FALSE	1.88039e+06	1.31129e+06	1.49194e+06	3.94463e+06	2.73456e+06	2.47518e+06	5.61494e+06	5.24626e+06	7.63569e+06	1.50021e+07	1.414e+07	1.30704e+07	1.88955e+06	1.63397e+06	2.10402e+06	18.6269	25.7028	20.8638	6.8774	12.5448
sp|P02042|HBD_HUMAN	Hemoglobin subunit delta OS=Homo sapiens OX=9606 GN=HBD PE=1 SV=2	P02042	HBD	FALSE	1.69538e+06	945545	1.20435e+06	2.4379e+06	1.82367e+06	1.84121e+06	4.76911e+06	4.51993e+06	7.71282e+06	1.05743e+07	1.03292e+07	8.93596e+06	1.87809e+06	1.44311e+06	2.03818e+06	29.7141	17.1891	31.3353	8.88423	17.2373
sp|P02100|HBE_HUMAN	Hemoglobin subunit epsilon OS=Homo sapiens OX=9606 GN=HBE1 PE=1 SV=2	P02100	HBE1	FALSE	523678	446720	142647	259138	372415	331455	113594	130847	1.12655e+06	4.30617e+06	3.86693e+06	3.96804e+06	793667	107262	813663	54.3053	17.8681	126.897	5.68393	70.3711
sp|P69891|HBG1_HUMAN	Hemoglobin subunit gamma-1 OS=Homo sapiens OX=9606 GN=HBG1 PE=1 SV=2	P69891	HBG1	FALSE	523678	446720	142647	259138	372415	331455	113594	130847	1.12655e+06	4.30617e+06	3.86693e+06	3.96804e+06	793667	107262	813663	54.3053	17.8681	126.897	5.68393	70.3711
sp|P69892|HBG2_HUMAN	Hemoglobin subunit gamma-2 OS=Homo sapiens OX=9606 GN=HBG2 PE=1 SV=2	P69892	HBG2	FALSE	523678	446720	142647	259138	372415	331455	113594	130847	1.12655e+06	4.30617e+06	3.86693e+06	3.96804e+06	793667	107262	813663	54.3053	17.8681	126.897	5.68393	70.3711
sp|P0C0S8|H2A1_HUMAN	Histone H2A type 1 OS=Homo sapiens OX=9606 GN=HIST1H2AG PE=1 SV=2	P0C0S8	H2AC11	FALSE	2.68325e+06	2.65525e+06	2.78061e+06	9.27914e+06	5.04592e+06	9.62985e+06	2.86206e+07	2.68938e+07	2.82696e+07	3.23582e+06	2.29133e+06	2.30238e+06	1.26958e+06	1.18269e+06	1.08193e+06	2.43142	31.9516	3.26792	20.7727	7.97135
sp|Q96QV6|H2A1A_HUMAN	Histone H2A type 1-A OS=Homo sapiens OX=9606 GN=HIST1H2AA PE=1 SV=3	Q96QV6	H2AC1	FALSE	2.68325e+06	2.65525e+06	2.78061e+06	9.27914e+06	5.04592e+06	9.62985e+06	2.86206e+07	2.68938e+07	2.82696e+07	3.23582e+06	2.29133e+06	2.30238e+06	1.26958e+06	1.18269e+06	1.08193e+06	2.43142	31.9516	3.26792	20.7727	7.97135
sp|P04908|H2A1B_HUMAN	Histone H2A type 1-B/E OS=Homo sapiens OX=9606 GN=HIST1H2AB PE=1 SV=2	P04908	H2AC4	FALSE	2.68325e+06	2.65525e+06	2.78061e+06	9.27914e+06	5.04592e+06	9.62985e+06	2.86206e+07	2.68938e+07	2.82696e+07	3.23582e+06	2.29133e+06	2.30238e+06	1.26958e+06	1.18269e+06	1.08193e+06	2.43142	31.9516	3.26792	20.7727	7.97135
sp|Q93077|H2A1C_HUMAN	Histone H2A type 1-C OS=Homo sapiens OX=9606 GN=HIST1H2AC PE=1 SV=3	Q93077	H2AC6	FALSE	2.68325e+06	2.65525e+06	2.78061e+06	9.27914e+06	5.04592e+06	9.62985e+06	2.86206e+07	2.68938e+07	2.82696e+07	3.23582e+06	2.29133e+06	2.30238e+06	1.26958e+06	1.18269e+06	1.08193e+06	2.43142	31.9516	3.26792	20.7727	7.97135
sp|P20671|H2A1D_HUMAN	Histone H2A type 1-D OS=Homo sapiens OX=9606 GN=HIST1H2AD PE=1 SV=2	P20671	H2AC7	FALSE	2.68325e+06	2.65525e+06	2.78061e+06	9.27914e+06	5.04592e+06	9.62985e+06	2.86206e+07	2.68938e+07	2.82696e+07	3.23582e+06	2.29133e+06	2.30238e+06	1.26958e+06	1.18269e+06	1.08193e+06	2.43142	31.9516	3.26792	20.7727	7.97135
sp|Q96KK5|H2A1H_HUMAN	Histone H2A type 1-H OS=Homo sapiens OX=9606 GN=HIST1H2AH PE=1 SV=3	Q96KK5	H2AC12	FALSE	2.68325e+06	2.65525e+06	2.78061e+06	9.27914e+06	5.04592e+06	9.62985e+06	2.86206e+07	2.68938e+07	2.82696e+07	3.23582e+06	2.29133e+06	2.30238e+06	1.26958e+06	1.18269e+06	1.08193e+06	2.43142	31.9516	3.26792	20.7727	7.97135
sp|Q99878|H2A1J_HUMAN	Histone H2A type 1-J OS=Homo sapiens OX=9606 GN=HIST1H2AJ PE=1 SV=3	Q99878	H2AC14	FALSE	2.68325e+06	2.65525e+06	2.78061e+06	9.27914e+06	5.04592e+06	9.62985e+06	2.86206e+07	2.68938e+07	2.82696e+07	3.23582e+06	2.29133e+06	2.30238e+06	1.26958e+06	1.18269e+06	1.08193e+06	2.43142	31.9516	3.26792	20.7727	7.97135
sp|Q6FI13|H2A2A_HUMAN	Histone H2A type 2-A OS=Homo sapiens OX=9606 GN=HIST2H2AA3 PE=1 SV=3	Q6FI13	H2AC18	FALSE	2.68325e+06	2.65525e+06	2.78061e+06	9.27914e+06	5.04592e+06	9.62985e+06	2.86206e+07	2.68938e+07	2.82696e+07	3.23582e+06	2.29133e+06	2.30238e+06	1.26958e+06	1.18269e+06	1.08193e+06	2.43142	31.9516	3.26792	20.7727	7.97135
sp|Q8IUE6|H2A2B_HUMAN	Histone H2A type 2-B OS=Homo sapiens OX=9606 GN=HIST2H2AB PE=1 SV=3	Q8IUE6	H2AC21	FALSE	2.67837e+06	2.56569e+06	2.59977e+06	5.49431e+06	4.91511e+06	5.15016e+06	1.89049e+07	1.79828e+07	1.81193e+07	2.0798e+06	2.11939e+06	2.12956e+06	1.13038e+06	1.08317e+06	923616	2.21011	5.61664	2.71418	1.24621	10.3613
sp|Q16777|H2A2C_HUMAN	Histone H2A type 2-C OS=Homo sapiens OX=9606 GN=HIST2H2AC PE=1 SV=4	Q16777	H2AC20	FALSE	2.68325e+06	2.65525e+06	2.78061e+06	9.27914e+06	5.04592e+06	9.62985e+06	2.86206e+07	2.68938e+07	2.82696e+07	3.23582e+06	2.29133e+06	2.30238e+06	1.26958e+06	1.18269e+06	1.08193e+06	2.43142	31.9516	3.26792	20.7727	7.97135
sp|Q7L7L0|H2A3_HUMAN	Histone H2A type 3 OS=Homo sapiens OX=9606 GN=HIST3H2A PE=1 SV=3	Q7L7L0	H2AW	FALSE	2.68325e+06	2.65525e+06	2.78061e+06	9.27914e+06	5.04592e+06	9.62985e+06	2.86206e+07	2.68938e+07	2.82696e+07	3.23582e+06	2.29133e+06	2.30238e+06	1.26958e+06	1.18269e+06	1.08193e+06	2.43142	31.9516	3.26792	20.7727	7.97135
sp|Q9BTM1|H2AJ_HUMAN	Histone H2A.J OS=Homo sapiens OX=9606 GN=H2AFJ PE=1 SV=1	Q9BTM1	H2AJ	FALSE	2.68325e+06	2.65525e+06	2.78061e+06	9.27914e+06	5.04592e+06	9.62985e+06	2.86206e+07	2.68938e+07	2.82696e+07	3.23582e+06	2.29133e+06	2.30238e+06	1.26958e+06	1.18269e+06	1.08193e+06	2.43142	31.9516	3.26792	20.7727	7.97135
sp|Q71UI9|H2AV_HUMAN	Histone H2A.V OS=Homo sapiens OX=9606 GN=H2AFV PE=1 SV=3	Q71UI9	H2AZ2	FALSE	2.68325e+06	2.65525e+06	2.78061e+06	9.27914e+06	5.04592e+06	9.62985e+06	2.86206e+07	2.68938e+07	2.82696e+07	3.23582e+06	2.29133e+06	2.30238e+06	1.26958e+06	1.18269e+06	1.08193e+06	2.43142	31.9516	3.26792	20.7727	7.97135
sp|P0C0S5|H2AZ_HUMAN	Histone H2A.Z OS=Homo sapiens OX=9606 GN=H2AFZ PE=1 SV=2	P0C0S5	H2AZ1	FALSE	2.68325e+06	2.65525e+06	2.78061e+06	9.27914e+06	5.04592e+06	9.62985e+06	2.86206e+07	2.68938e+07	2.82696e+07	3.23582e+06	2.29133e+06	2.30238e+06	1.26958e+06	1.18269e+06	1.08193e+06	2.43142	31.9516	3.26792	20.7727	7.97135
sp|P16104|H2AX_HUMAN	Histone H2AX OS=Homo sapiens OX=9606 GN=H2AFX PE=1 SV=2	P16104	H2AX	FALSE	2.68325e+06	2.65525e+06	2.78061e+06	9.27914e+06	5.04592e+06	9.62985e+06	2.86206e+07	2.68938e+07	2.82696e+07	3.23582e+06	2.29133e+06	2.30238e+06	1.26958e+06	1.18269e+06	1.08193e+06	2.43142	31.9516	3.26792	20.7727	7.97135
sp|Q96A08|H2B1A_HUMAN	Histone H2B type 1-A OS=Homo sapiens OX=9606 GN=HIST1H2BA PE=1 SV=3	Q96A08	H2BC1	FALSE	5.44871e+06	4.90507e+06	5.06275e+06	1.04056e+07	9.93946e+06	9.74236e+06	2.54557e+07	2.43874e+07	2.39531e+07	3.99993e+06	4.41521e+06	4.18833e+06	2.4588e+06	1.06848e+07	9.64473e+06	5.44271	3.39608	3.14357	4.9495	58.9688
sp|P33778|H2B1B_HUMAN	Histone H2B type 1-B OS=Homo sapiens OX=9606 GN=HIST1H2BB PE=1 SV=2	P33778	H2BC3	FALSE	5.81447e+06	5.25867e+06	5.42934e+06	1.04182e+07	1.01506e+07	9.88934e+06	2.57114e+07	2.45473e+07	2.41949e+07	4.19013e+06	4.59508e+06	4.3913e+06	2.76108e+06	1.10074e+07	9.91045e+06	5.17587	2.60449	3.19768	4.60989	56.7349
sp|P62807|H2B1C_HUMAN	Histone H2B type 1-C/E/F/G/I OS=Homo sapiens OX=9606 GN=HIST1H2BC PE=1 SV=4	P62807	H2BC10	FALSE	7.49283e+06	5.79572e+06	7.02637e+06	1.16976e+07	1.08983e+07	1.08691e+07	2.95531e+07	2.83895e+07	2.84102e+07	5.01487e+06	4.49059e+06	5.56136e+06	3.75794e+06	1.21138e+07	1.16729e+07	12.9476	4.21446	2.31329	10.661	51.2131
sp|P58876|H2B1D_HUMAN	Histone H2B type 1-D OS=Homo sapiens OX=9606 GN=HIST1H2BD PE=1 SV=2	P58876	H2BC5	FALSE	7.49283e+06	5.79572e+06	7.02637e+06	1.16976e+07	1.08983e+07	1.08691e+07	2.95531e+07	2.83895e+07	2.84102e+07	5.01487e+06	4.49059e+06	5.56136e+06	3.75794e+06	1.21138e+07	1.16729e+07	12.9476	4.21446	2.31329	10.661	51.2131
sp|Q93079|H2B1H_HUMAN	Histone H2B type 1-H OS=Homo sapiens OX=9606 GN=HIST1H2BH PE=1 SV=3	Q93079	H2BC9	FALSE	7.49283e+06	5.79572e+06	7.02637e+06	1.16976e+07	1.08983e+07	1.08691e+07	2.95531e+07	2.83895e+07	2.84102e+07	5.01487e+06	4.49059e+06	5.56136e+06	3.75794e+06	1.21138e+07	1.16729e+07	12.9476	4.21446	2.31329	10.661	51.2131
sp|P06899|H2B1J_HUMAN	Histone H2B type 1-J OS=Homo sapiens OX=9606 GN=HIST1H2BJ PE=1 SV=3	P06899	H2BC11	FALSE	5.81447e+06	5.25867e+06	5.42934e+06	1.04182e+07	1.01506e+07	9.88934e+06	2.57114e+07	2.45473e+07	2.41949e+07	4.19013e+06	4.59508e+06	4.3913e+06	2.76108e+06	1.10074e+07	9.91045e+06	5.17587	2.60449	3.19768	4.60989	56.7349
sp|O60814|H2B1K_HUMAN	Histone H2B type 1-K OS=Homo sapiens OX=9606 GN=HIST1H2BK PE=1 SV=3	O60814	H2BC12	FALSE	7.49283e+06	5.79572e+06	7.02637e+06	1.16976e+07	1.08983e+07	1.08691e+07	2.95531e+07	2.83895e+07	2.84102e+07	5.01487e+06	4.49059e+06	5.56136e+06	3.75794e+06	1.21138e+07	1.16729e+07	12.9476	4.21446	2.31329	10.661	51.2131
sp|Q99880|H2B1L_HUMAN	Histone H2B type 1-L OS=Homo sapiens OX=9606 GN=HIST1H2BL PE=1 SV=3	Q99880	H2BC13	FALSE	7.49283e+06	5.79572e+06	7.02637e+06	1.16976e+07	1.08983e+07	1.08691e+07	2.95531e+07	2.83895e+07	2.84102e+07	5.01487e+06	4.49059e+06	5.56136e+06	3.75794e+06	1.21138e+07	1.16729e+07	12.9476	4.21446	2.31329	10.661	51.2131
sp|Q99879|H2B1M_HUMAN	Histone H2B type 1-M OS=Homo sapiens OX=9606 GN=HIST1H2BM PE=1 SV=3	Q99879	H2BC14	FALSE	7.49283e+06	5.79572e+06	7.02637e+06	1.16976e+07	1.08983e+07	1.08691e+07	2.95531e+07	2.83895e+07	2.84102e+07	5.01487e+06	4.49059e+06	5.56136e+06	3.75794e+06	1.21138e+07	1.16729e+07	12.9476	4.21446	2.31329	10.661	51.2131
sp|Q99877|H2B1N_HUMAN	Histone H2B type 1-N OS=Homo sapiens OX=9606 GN=HIST1H2BN PE=1 SV=3	Q99877	H2BC15	FALSE	7.49283e+06	5.79572e+06	7.02637e+06	1.16976e+07	1.08983e+07	1.08691e+07	2.95531e+07	2.83895e+07	2.84102e+07	5.01487e+06	4.49059e+06	5.56136e+06	3.75794e+06	1.21138e+07	1.16729e+07	12.9476	4.21446	2.31329	10.661	51.2131
sp|P23527|H2B1O_HUMAN	Histone H2B type 1-O OS=Homo sapiens OX=9606 GN=HIST1H2BO PE=1 SV=3	P23527	H2BC17	FALSE	5.81447e+06	5.25867e+06	5.42934e+06	1.04182e+07	1.01506e+07	9.88934e+06	2.57114e+07	2.45473e+07	2.41949e+07	4.19013e+06	4.59508e+06	4.3913e+06	2.76108e+06	1.10074e+07	9.91045e+06	5.17587	2.60449	3.19768	4.60989	56.7349
sp|Q16778|H2B2E_HUMAN	Histone H2B type 2-E OS=Homo sapiens OX=9606 GN=HIST2H2BE PE=1 SV=3	Q16778	H2BC21	FALSE	5.81447e+06	5.25867e+06	5.42934e+06	1.04182e+07	1.01506e+07	9.88934e+06	2.57114e+07	2.45473e+07	2.41949e+07	4.19013e+06	4.59508e+06	4.3913e+06	2.76108e+06	1.10074e+07	9.91045e+06	5.17587	2.60449	3.19768	4.60989	56.7349
sp|Q5QNW6|H2B2F_HUMAN	Histone H2B type 2-F OS=Homo sapiens OX=9606 GN=HIST2H2BF PE=1 SV=3	Q5QNW6	H2BC18	FALSE	7.49283e+06	5.79572e+06	7.02637e+06	1.16976e+07	1.08983e+07	1.08691e+07	2.95531e+07	2.83895e+07	2.84102e+07	5.01487e+06	4.49059e+06	5.56136e+06	3.75794e+06	1.21138e+07	1.16729e+07	12.9476	4.21446	2.31329	10.661	51.2131
sp|Q8N257|H2B3B_HUMAN	Histone H2B type 3-B OS=Homo sapiens OX=9606 GN=HIST3H2BB PE=1 SV=3	Q8N257	H2BU1	FALSE	5.00305e+06	4.89259e+06	5.04989e+06	9.15086e+06	1.00072e+07	9.7292e+06	2.52849e+07	2.42268e+07	2.39293e+07	3.72918e+06	4.20097e+06	4.20686e+06	2.16074e+06	2.05587e+06	1.49164e+06	1.62121	4.53697	2.91041	6.77531	18.9134
sp|P57053|H2BFS_HUMAN	Histone H2B type F-S OS=Homo sapiens OX=9606 GN=H2BFS PE=1 SV=2	P57053	H2BS1	FALSE	7.49283e+06	5.79572e+06	7.02637e+06	1.16976e+07	1.08983e+07	1.08691e+07	2.95531e+07	2.83895e+07	2.84102e+07	5.01487e+06	4.49059e+06	5.56136e+06	3.75794e+06	1.21138e+07	1.16729e+07	12.9476	4.21446	2.31329	10.661	51.2131
sp|P68431|H31_HUMAN	Histone H3.1 OS=Homo sapiens OX=9606 GN=HIST1H3A PE=1 SV=2	P68431	H3C1	FALSE	2.39469e+06	1.68769e+06	1.78886e+06	7.01e+06	6.50817e+06	7.58735e+06	1.79032e+07	2.36412e+07	2.00756e+07	2.54652e+06	2.38919e+06	2.54991e+06	520503	852031	736659	19.5364	7.67618	14.1046	3.68022	23.9377
sp|Q16695|H31T_HUMAN	Histone H3.1t OS=Homo sapiens OX=9606 GN=HIST3H3 PE=1 SV=3	Q16695	H3-4	FALSE	2.39469e+06	1.68769e+06	1.78886e+06	7.01e+06	6.50817e+06	7.58735e+06	1.79032e+07	2.36412e+07	2.00756e+07	2.54652e+06	2.38919e+06	2.54991e+06	520503	852031	736659	19.5364	7.67618	14.1046	3.68022	23.9377
sp|Q71DI3|H32_HUMAN	Histone H3.2 OS=Homo sapiens OX=9606 GN=HIST2H3A PE=1 SV=3	Q71DI3	H3C13	FALSE	2.39469e+06	1.68769e+06	1.78886e+06	7.01e+06	6.50817e+06	7.58735e+06	1.79032e+07	2.36412e+07	2.00756e+07	2.54652e+06	2.38919e+06	2.54991e+06	520503	852031	736659	19.5364	7.67618	14.1046	3.68022	23.9377
sp|P84243|H33_HUMAN	Histone H3.3 OS=Homo sapiens OX=9606 GN=H3F3A PE=1 SV=2	P84243	H3-3A	FALSE	2.39469e+06	1.68769e+06	1.78886e+06	7.01e+06	6.50817e+06	7.58735e+06	1.79032e+07	2.36412e+07	2.00756e+07	2.54652e+06	2.38919e+06	2.54991e+06	520503	852031	736659	19.5364	7.67618	14.1046	3.68022	23.9377
sp|Q6NXT2|H3C_HUMAN	Histone H3.3C OS=Homo sapiens OX=9606 GN=H3F3C PE=1 SV=3	Q6NXT2	H3-5	FALSE	1.85282e+06	1.75782e+06	1.66544e+06	5.01653e+06	4.18543e+06	5.29666e+06	1.79e+07	2.06569e+07	2.01679e+07	1.7117e+06	1.82333e+06	1.75152e+06	650957	638321	652689	5.32748	11.9584	7.51481	3.21049	1.21166
sp|P62805|H4_HUMAN	Histone H4 OS=Homo sapiens OX=9606 GN=HIST1H4A PE=1 SV=2	P62805	H4-16	FALSE	1.32168e+06	3.36097e+06	3.84998e+06	8.74696e+06	1.02902e+07	9.28154e+06	1.04096e+07	3.93496e+06	4.68791e+06	776125	1.28353e+06	1.04447e+06	744653	134769	395286	47.1493	8.30211	55.8131	24.5328	72.0209
sp|Q9Y6R7|FCGBP_HUMAN	IgGFc-binding protein OS=Homo sapiens OX=9606 GN=FCGBP PE=1 SV=3	Q9Y6R7	FCGBP	FALSE	3.37815e+06	4.21816e+06	4.64597e+06	5.58215e+06	8.97331e+06	5.05996e+06	1.28973e+07	9.26634e+06	1.22161e+07	7.59502e+06	4.22936e+06	3.10748e+06	1.68466e+07	1.68495e+07	2.07537e+07	15.8054	32.4958	16.8412	46.921	12.4239
sp|P0DOX2|IGA2_HUMAN	Immunoglobulin alpha-2 heavy chain OS=Homo sapiens OX=9606 PE=1 SV=2	P0DOX2	N/A	FALSE	6.34917e+08	6.55116e+08	5.3889e+08	2.38287e+08	2.35345e+08	2.28956e+08	4.54737e+08	4.34795e+08	4.39632e+08	3.35314e+08	3.34147e+08	3.21078e+08	5.16799e+08	5.09815e+08	4.88352e+08	10.1862	2.03699	2.3478	2.39379	2.93564
sp|P0DOX5|IGG1_HUMAN	Immunoglobulin gamma-1 heavy chain OS=Homo sapiens OX=9606 PE=1 SV=2	P0DOX5	N/A	FALSE	5.16352e+06	4.87336e+06	5.52863e+06	1.50575e+07	1.41156e+07	1.09895e+07	2.09507e+07	2.0263e+07	2.66378e+07	3.02103e+06	4.21537e+06	3.74887e+06	9.10029e+06	9.18566e+06	1.12056e+07	6.32845	15.9068	15.4702	16.438	12.1215
sp|P01876|IGHA1_HUMAN	Immunoglobulin heavy constant alpha 1 OS=Homo sapiens OX=9606 GN=IGHA1 PE=1 SV=2	P01876	IGHA1	FALSE	1.36214e+09	1.37707e+09	1.28507e+09	5.06594e+08	5.34851e+08	4.94443e+08	7.12342e+08	6.66761e+08	7.09348e+08	5.75778e+08	5.78701e+08	5.81573e+08	1.04432e+09	1.05547e+09	1.05213e+09	3.68071	4.04955	3.66241	0.5007	0.54447
sp|P01877|IGHA2_HUMAN	Immunoglobulin heavy constant alpha 2 OS=Homo sapiens OX=9606 GN=IGHA2 PE=1 SV=4	P01877	IGHA2	FALSE	7.40933e+08	7.50469e+08	6.40271e+08	2.36603e+08	2.62288e+08	2.27764e+08	4.50822e+08	4.30742e+08	4.36227e+08	3.33478e+08	3.32348e+08	3.19145e+08	5.07354e+08	5.01457e+08	5.15156e+08	8.59276	7.40391	2.36271	2.42713	1.35267
sp|P01857|IGHG1_HUMAN	Immunoglobulin heavy constant gamma 1 OS=Homo sapiens OX=9606 GN=IGHG1 PE=1 SV=1	P01857	IGHG1	FALSE	5.16352e+06	4.87336e+06	5.52863e+06	1.50575e+07	1.41156e+07	1.09895e+07	2.09507e+07	2.0263e+07	2.66378e+07	3.02103e+06	4.21537e+06	3.74887e+06	9.10029e+06	9.18566e+06	1.12056e+07	6.32845	15.9068	15.4702	16.438	12.1215
sp|P01859|IGHG2_HUMAN	Immunoglobulin heavy constant gamma 2 OS=Homo sapiens OX=9606 GN=IGHG2 PE=1 SV=2	P01859	IGHG2	FALSE	3.51042e+06	1.89246e+06	2.88931e+06	8.54034e+06	6.01028e+06	4.39045e+06	4.13745e+06	3.21867e+06	1.10431e+07	1.23224e+06	1.87406e+06	191766	1.22163e+06	N/A	3.96428e+06	29.5296	33.1266	69.736	77.2255	74.7928
sp|P01860|IGHG3_HUMAN	Immunoglobulin heavy constant gamma 3 OS=Homo sapiens OX=9606 GN=IGHG3 PE=1 SV=2	P01860	IGHG3	FALSE	4.07375e+06	3.08295e+06	3.08474e+06	1.04394e+07	9.16055e+06	5.82447e+06	8.61981e+06	7.70433e+06	1.42544e+07	1.95626e+06	3.33863e+06	2.17292e+06	4.85469e+06	4.71003e+06	6.56319e+06	16.7415	28.1146	34.7994	29.8682	19.1724
sp|P01861|IGHG4_HUMAN	Immunoglobulin heavy constant gamma 4 OS=Homo sapiens OX=9606 GN=IGHG4 PE=1 SV=1	P01861	IGHG4	FALSE	3.34874e+06	1.83493e+06	2.45195e+06	8.64205e+06	6.45172e+06	4.7178e+06	4.46279e+06	2.86404e+06	1.06415e+07	769482	1.87507e+06	370240	2.10669e+06	1.03636e+06	4.75653e+06	29.9073	29.7787	68.5762	77.5729	72.7312
sp|P01871|IGHM_HUMAN	Immunoglobulin heavy constant mu OS=Homo sapiens OX=9606 GN=IGHM PE=1 SV=4	P01871	IGHM	FALSE	8.04552e+07	8.40069e+07	1.04137e+08	2.83227e+07	2.90512e+07	2.90252e+07	1.73411e+07	3.33765e+07	1.75671e+07	1.76626e+07	3.25984e+07	1.41481e+07	1.67121e+07	1.62223e+07	1.18753e+07	14.2648	1.43509	40.3904	45.6301	17.8249
sp|P01762|HV311_HUMAN	Immunoglobulin heavy variable 3-11 OS=Homo sapiens OX=9606 GN=IGHV3-11 PE=1 SV=2	P01762	IGHV3-11	FALSE	2.49587e+06	2.27529e+06	2.34474e+06	818515	936412	908771	1.77416e+06	1.97281e+06	1.61264e+06	1.05926e+06	1.12264e+06	1.21608e+06	2.83065e+06	2.56272e+06	2.58841e+06	4.75477	6.94419	10.0982	6.96455	5.5564
sp|A0A0B4J1V0|HV315_HUMAN	Immunoglobulin heavy variable 3-15 OS=Homo sapiens OX=9606 GN=IGHV3-15 PE=3 SV=1	A0A0B4J1V0	IGHV3-15	FALSE	4.94942e+06	5.02381e+06	4.80779e+06	42561.1	394569	1.50042e+06	N/A	114713	35431.7	20708.1	1.78102e+06	30060.3	3.12566e+06	450753	613823	2.22735	117.786	74.675	166.006	107.357
sp|A0A0B4J1V1|HV321_HUMAN	Immunoglobulin heavy variable 3-21 OS=Homo sapiens OX=9606 GN=IGHV3-21 PE=1 SV=1	A0A0B4J1V1	IGHV3-21	FALSE	2.49587e+06	2.27529e+06	2.34474e+06	818515	936412	908771	1.77416e+06	1.97281e+06	1.61264e+06	1.05926e+06	1.12264e+06	1.21608e+06	2.83065e+06	2.56272e+06	2.58841e+06	4.75477	6.94419	10.0982	6.96455	5.5564
sp|P01764|HV323_HUMAN	Immunoglobulin heavy variable 3-23 OS=Homo sapiens OX=9606 GN=IGHV3-23 PE=1 SV=2	P01764	IGHV3-23	FALSE	1.00407e+06	1.26231e+06	1.35392e+06	151154	365206	185431	496443	279681	394874	495005	777251	635049	956484	833705	788197	15.0337	49.1484	27.7846	22.1975	10.1284
sp|P01768|HV330_HUMAN	Immunoglobulin heavy variable 3-30 OS=Homo sapiens OX=9606 GN=IGHV3-30 PE=1 SV=2	P01768	IGHV3-30	FALSE	1.00407e+06	1.26231e+06	1.35392e+06	151154	365206	185431	496443	279681	394874	495005	777251	635049	956484	833705	788197	15.0337	49.1484	27.7846	22.1975	10.1284
sp|P0DP02|HVC33_HUMAN	Immunoglobulin heavy variable 3-30-3 OS=Homo sapiens OX=9606 GN=IGHV3-30-3 PE=3 SV=1	P0DP02	IGHV3-30-3	FALSE	2.49587e+06	2.27529e+06	2.34474e+06	818515	936412	908771	1.77416e+06	1.97281e+06	1.61264e+06	1.05926e+06	1.12264e+06	1.21608e+06	2.83065e+06	2.56272e+06	2.58841e+06	4.75477	6.94419	10.0982	6.96455	5.5564
sp|P0DP03|HV335_HUMAN	Immunoglobulin heavy variable 3-30-5 OS=Homo sapiens OX=9606 GN=IGHV3-30-5 PE=3 SV=1	P0DP03	IGHV3-30-5	FALSE	1.00407e+06	1.26231e+06	1.35392e+06	151154	365206	185431	496443	279681	394874	495005	777251	635049	956484	833705	788197	15.0337	49.1484	27.7846	22.1975	10.1284
sp|P01772|HV333_HUMAN	Immunoglobulin heavy variable 3-33 OS=Homo sapiens OX=9606 GN=IGHV3-33 PE=1 SV=2	P01772	IGHV3-33	FALSE	2.49587e+06	2.27529e+06	2.34474e+06	818515	936412	908771	1.77416e+06	1.97281e+06	1.61264e+06	1.05926e+06	1.12264e+06	1.21608e+06	2.83065e+06	2.56272e+06	2.58841e+06	4.75477	6.94419	10.0982	6.96455	5.5564
sp|P01763|HV348_HUMAN	Immunoglobulin heavy variable 3-48 OS=Homo sapiens OX=9606 GN=IGHV3-48 PE=1 SV=2	P01763	IGHV3-48	FALSE	2.49587e+06	2.27529e+06	2.34474e+06	818515	936412	908771	1.77416e+06	1.97281e+06	1.61264e+06	1.05926e+06	1.12264e+06	1.21608e+06	2.83065e+06	2.56272e+06	2.58841e+06	4.75477	6.94419	10.0982	6.96455	5.5564
sp|A0A0A0MS15|HV349_HUMAN	Immunoglobulin heavy variable 3-49 OS=Homo sapiens OX=9606 GN=IGHV3-49 PE=3 SV=1	A0A0A0MS15	IGHV3-49	FALSE	555049	781019	669859	70466.2	277763	242706	1.08032e+06	705199	1.21814e+06	571773	440054	546327	877832	1.0764e+06	729870	16.8984	56.3291	26.5139	13.4526	19.4346
sp|P01767|HV353_HUMAN	Immunoglobulin heavy variable 3-53 OS=Homo sapiens OX=9606 GN=IGHV3-53 PE=1 SV=2	P01767	IGHV3-53	FALSE	2.49587e+06	2.27529e+06	2.34474e+06	818515	936412	908771	1.77416e+06	1.97281e+06	1.61264e+06	1.05926e+06	1.12264e+06	1.21608e+06	2.83065e+06	2.56272e+06	2.58841e+06	4.75477	6.94419	10.0982	6.96455	5.5564
sp|A0A0C4DH42|HV366_HUMAN	Immunoglobulin heavy variable 3-66 OS=Homo sapiens OX=9606 GN=IGHV3-66 PE=3 SV=1	A0A0C4DH42	IGHV3-66	FALSE	2.49587e+06	2.27529e+06	2.34474e+06	818515	936412	908771	1.77416e+06	1.97281e+06	1.61264e+06	1.05926e+06	1.12264e+06	1.21608e+06	2.83065e+06	2.56272e+06	2.58841e+06	4.75477	6.94419	10.0982	6.96455	5.5564
sp|P01780|HV307_HUMAN	Immunoglobulin heavy variable 3-7 OS=Homo sapiens OX=9606 GN=IGHV3-7 PE=1 SV=2	P01780	IGHV3-7	FALSE	6.86462e+06	5.77299e+06	6.27495e+06	1.7291e+06	5.18704e+06	3.31982e+06	2.80849e+06	3.12354e+06	2.8969e+06	2.23885e+06	1.8355e+06	2.52164e+06	3.8584e+06	8.67908e+06	3.65119e+06	8.6673	50.7273	5.52166	15.6837	52.7207
sp|A0A0B4J1Y9|HV372_HUMAN	Immunoglobulin heavy variable 3-72 OS=Homo sapiens OX=9606 GN=IGHV3-72 PE=3 SV=1	A0A0B4J1Y9	IGHV3-72	FALSE	4.94942e+06	5.02381e+06	4.80779e+06	42561.1	394569	1.50042e+06	N/A	114713	35431.7	20708.1	1.78102e+06	30060.3	3.12566e+06	450753	613823	2.22735	117.786	74.675	166.006	107.357
sp|A0A0B4J1V6|HV373_HUMAN	Immunoglobulin heavy variable 3-73 OS=Homo sapiens OX=9606 GN=IGHV3-73 PE=3 SV=1	A0A0B4J1V6	IGHV3-73	FALSE	4.94942e+06	5.02381e+06	4.80779e+06	42561.1	394569	1.50042e+06	N/A	114713	35431.7	20708.1	1.78102e+06	30060.3	3.12566e+06	450753	613823	2.22735	117.786	74.675	166.006	107.357
sp|A0A0B4J1X5|HV374_HUMAN	Immunoglobulin heavy variable 3-74 OS=Homo sapiens OX=9606 GN=IGHV3-74 PE=3 SV=1	A0A0B4J1X5	IGHV3-74	FALSE	4.78898e+06	4.67664e+06	5.7288e+06	891477	1.17659e+06	1.03293e+06	1.97871e+06	2.16362e+06	1.75878e+06	1.35121e+06	1.36341e+06	1.66334e+06	2.88128e+06	3.80367e+06	3.82096e+06	11.4075	13.7914	10.3034	12.1147	15.3514
sp|A0A0B4J1U7|HV601_HUMAN	Immunoglobulin heavy variable 6-1 OS=Homo sapiens OX=9606 GN=IGHV6-1 PE=3 SV=1	A0A0B4J1U7	IGHV6-1	FALSE	4.82684e+06	4.60782e+06	4.64469e+06	945896	881454	1.00901e+06	3.78325e+06	3.42898e+06	3.17585e+06	3.11164e+06	3.18857e+06	3.02885e+06	1.72608e+06	1.50232e+06	1.91552e+06	2.49875	6.746	8.81107	2.5687	12.063
sp|A0A0J9YVY3|HV741_HUMAN	Immunoglobulin heavy variable 7-4-1 OS=Homo sapiens OX=9606 GN=IGHV7-4-1 PE=3 SV=1	A0A0J9YVY3	IGHV7-4-1	FALSE	2.49587e+06	2.27529e+06	2.34474e+06	818515	936412	908771	1.77416e+06	1.97281e+06	1.61264e+06	1.05926e+06	1.12264e+06	1.21608e+06	2.83065e+06	2.56272e+06	2.58841e+06	4.75477	6.94419	10.0982	6.96455	5.5564
sp|P01591|IGJ_HUMAN	Immunoglobulin J chain OS=Homo sapiens OX=9606 GN=JCHAIN PE=1 SV=4	P01591	JCHAIN	FALSE	1.54158e+08	1.60702e+08	1.71977e+08	6.90393e+07	7.33923e+07	7.31341e+07	1.01873e+08	1.17135e+08	1.12149e+08	7.24381e+07	6.69538e+07	7.11016e+07	1.24975e+08	1.1377e+08	1.31407e+08	5.55437	3.39859	7.05001	4.07574	7.23398
sp|P01834|IGKC_HUMAN	Immunoglobulin kappa constant OS=Homo sapiens OX=9606 GN=IGKC PE=1 SV=2	P01834	IGKC	FALSE	6.0697e+08	4.61724e+08	4.42268e+08	1.42567e+08	1.43318e+08	1.65019e+08	2.71926e+08	2.55728e+08	2.69765e+08	3.0711e+08	3.18112e+08	3.2152e+08	3.89454e+08	3.48305e+08	4.20783e+08	17.8698	8.48368	3.30864	2.38652	9.4126
sp|P0DOX7|IGK_HUMAN	Immunoglobulin kappa light chain OS=Homo sapiens OX=9606 PE=1 SV=1	P0DOX7	N/A	FALSE	4.12496e+08	3.36021e+08	3.03321e+08	8.06441e+07	7.78859e+07	1.04619e+08	1.89943e+08	1.79739e+08	1.84259e+08	2.32757e+08	2.45459e+08	2.4054e+08	2.32189e+08	2.02256e+08	2.09425e+08	15.9808	16.7618	2.76897	2.67334	7.28204
sp|A0A075B6S5|KV127_HUMAN	Immunoglobulin kappa variable 1-27 OS=Homo sapiens OX=9606 GN=IGKV1-27 PE=3 SV=1	A0A075B6S5	IGKV1-27	FALSE	209215	466895	617468	124124	293699	272724	352133	499890	483120	44055.9	68784.4	341654	1.05156e+06	936906	1.0417e+06	47.8799	40.1622	18.1784	109.007	6.29086
sp|P01594|KV133_HUMAN	Immunoglobulin kappa variable 1-33 OS=Homo sapiens OX=9606 GN=IGKV1-33 PE=1 SV=2	P01594	IGKV1-33	FALSE	890687	1.34044e+06	1.12809e+06	242026	250144	430024	434153	653730	778661	436777	287463	501253	1.34753e+06	1.57779e+06	1.62622e+06	20.0932	34.5725	28.0316	26.8459	9.81452
sp|P01602|KV105_HUMAN	Immunoglobulin kappa variable 1-5 OS=Homo sapiens OX=9606 GN=IGKV1-5 PE=1 SV=2	P01602	IGKV1-5	FALSE	916376	878704	888556	363637	886069	297658	470565	1.41861e+06	549162	267718	N/A	362720	535373	416027	318257	2.18402	62.4996	64.7327	21.3112	25.6927
sp|A0A0C4DH67|KV108_HUMAN	Immunoglobulin kappa variable 1-8 OS=Homo sapiens OX=9606 GN=IGKV1-8 PE=3 SV=1	A0A0C4DH67	IGKV1-8	FALSE	209215	466895	617468	124124	293699	272724	352133	499890	483120	44055.9	68784.4	341654	1.05156e+06	936906	1.0417e+06	47.8799	40.1622	18.1784	109.007	6.29086
sp|A0A0C4DH69|KV109_HUMAN	Immunoglobulin kappa variable 1-9 OS=Homo sapiens OX=9606 GN=IGKV1-9 PE=3 SV=1	A0A0C4DH69	IGKV1-9	FALSE	209215	466895	617468	124124	293699	272724	352133	499890	483120	44055.9	68784.4	341654	1.05156e+06	936906	1.0417e+06	47.8799	40.1622	18.1784	109.007	6.29086
sp|P01593|KVD33_HUMAN	Immunoglobulin kappa variable 1D-33 OS=Homo sapiens OX=9606 GN=IGKV1D-33 PE=1 SV=2	P01593	IGKV1D-33	FALSE	890687	1.34044e+06	1.12809e+06	242026	250144	430024	434153	653730	778661	436777	287463	501253	1.34753e+06	1.57779e+06	1.62622e+06	20.0932	34.5725	28.0316	26.8459	9.81452
sp|A0A0C4DH68|KV224_HUMAN	Immunoglobulin kappa variable 2-24 OS=Homo sapiens OX=9606 GN=IGKV2-24 PE=3 SV=1	A0A0C4DH68	IGKV2-24	FALSE	2.62824e+06	3.15061e+06	3.01653e+06	319615	646045	651795	1.16791e+06	245651	645027	554630	563013	711501	590132	N/A	113587	9.25375	35.2676	67.4014	14.4738	95.7678
sp|A0A075B6P5|KV228_HUMAN	Immunoglobulin kappa variable 2-28 OS=Homo sapiens OX=9606 GN=IGKV2-28 PE=3 SV=1	A0A075B6P5	IGKV2-28	FALSE	N/A	8.05184e+06	6.78298e+06	1.84894e+06	2.34503e+06	2.32966e+06	2.84434e+06	3.24212e+06	2.90423e+06	2.9172e+06	3.01495e+06	2.53707e+06	6.19264e+06	6.31576e+06	5.17355e+06	12.0961	12.972	7.15649	8.94286	10.637
sp|A2NJV5|KV229_HUMAN	Immunoglobulin kappa variable 2-29 OS=Homo sapiens OX=9606 GN=IGKV2-29 PE=3 SV=2	A2NJV5	IGKV2-29	FALSE	1.07653e+06	9.90476e+06	8.17086e+06	2.21746e+06	2.77183e+06	2.85623e+06	3.34639e+06	2.93955e+06	3.45562e+06	3.31377e+06	3.23586e+06	2.88334e+06	6.57478e+06	6.1691e+06	5.44434e+06	73.2685	13.2689	8.37533	7.29407	9.4458
sp|P06310|KV230_HUMAN	Immunoglobulin kappa variable 2-30 OS=Homo sapiens OX=9606 GN=IGKV2-30 PE=3 SV=2	P06310	IGKV2-30	FALSE	N/A	8.05184e+06	6.78298e+06	1.84894e+06	2.34503e+06	2.32966e+06	2.84434e+06	3.24212e+06	2.90423e+06	2.9172e+06	3.01495e+06	2.53707e+06	6.19264e+06	6.31576e+06	5.17355e+06	12.0961	12.972	7.15649	8.94286	10.637
sp|A0A087WW87|KV240_HUMAN	Immunoglobulin kappa variable 2-40 OS=Homo sapiens OX=9606 GN=IGKV2-40 PE=3 SV=2	A0A087WW87	IGKV2-40	FALSE	N/A	8.05184e+06	6.78298e+06	1.84894e+06	2.34503e+06	2.32966e+06	2.84434e+06	3.24212e+06	2.90423e+06	2.9172e+06	3.01495e+06	2.53707e+06	6.19264e+06	6.31576e+06	5.17355e+06	12.0961	12.972	7.15649	8.94286	10.637
sp|A0A0A0MRZ7|KVD26_HUMAN	Immunoglobulin kappa variable 2D-26 OS=Homo sapiens OX=9606 GN=IGKV2D-26 PE=3 SV=1	A0A0A0MRZ7	IGKV2D-26	FALSE	1.07653e+06	9.90476e+06	8.17086e+06	2.21746e+06	2.77183e+06	2.85623e+06	3.34639e+06	2.93955e+06	3.45562e+06	3.31377e+06	3.23586e+06	2.88334e+06	6.57478e+06	6.1691e+06	5.44434e+06	73.2685	13.2689	8.37533	7.29407	9.4458
sp|P01615|KVD28_HUMAN	Immunoglobulin kappa variable 2D-28 OS=Homo sapiens OX=9606 GN=IGKV2D-28 PE=1 SV=2	P01615	IGKV2D-28	FALSE	N/A	8.05184e+06	6.78298e+06	1.84894e+06	2.34503e+06	2.32966e+06	2.84434e+06	3.24212e+06	2.90423e+06	2.9172e+06	3.01495e+06	2.53707e+06	6.19264e+06	6.31576e+06	5.17355e+06	12.0961	12.972	7.15649	8.94286	10.637
sp|A0A075B6S2|KVD29_HUMAN	Immunoglobulin kappa variable 2D-29 OS=Homo sapiens OX=9606 GN=IGKV2D-29 PE=3 SV=1	A0A075B6S2	IGKV2D-29	FALSE	1.07653e+06	9.90476e+06	8.17086e+06	2.21746e+06	2.77183e+06	2.85623e+06	3.34639e+06	2.93955e+06	3.45562e+06	3.31377e+06	3.23586e+06	2.88334e+06	6.57478e+06	6.1691e+06	5.44434e+06	73.2685	13.2689	8.37533	7.29407	9.4458
sp|A0A075B6S6|KVD30_HUMAN	Immunoglobulin kappa variable 2D-30 OS=Homo sapiens OX=9606 GN=IGKV2D-30 PE=3 SV=1	A0A075B6S6	IGKV2D-30	FALSE	N/A	8.05184e+06	6.78298e+06	1.84894e+06	2.34503e+06	2.32966e+06	2.84434e+06	3.24212e+06	2.90423e+06	2.9172e+06	3.01495e+06	2.53707e+06	6.19264e+06	6.31576e+06	5.17355e+06	12.0961	12.972	7.15649	8.94286	10.637
sp|P01614|KVD40_HUMAN	Immunoglobulin kappa variable 2D-40 OS=Homo sapiens OX=9606 GN=IGKV2D-40 PE=1 SV=2	P01614	IGKV2D-40	FALSE	N/A	8.05184e+06	6.78298e+06	1.84894e+06	2.34503e+06	2.32966e+06	2.84434e+06	3.24212e+06	2.90423e+06	2.9172e+06	3.01495e+06	2.53707e+06	6.19264e+06	6.31576e+06	5.17355e+06	12.0961	12.972	7.15649	8.94286	10.637
sp|P04433|KV311_HUMAN	Immunoglobulin kappa variable 3-11 OS=Homo sapiens OX=9606 GN=IGKV3-11 PE=1 SV=1	P04433	IGKV3-11	FALSE	6.51959e+06	6.57865e+06	6.34598e+06	2.65922e+06	3.18351e+06	2.55959e+06	4.67539e+06	5.086e+06	5.03229e+06	3.08996e+06	2.59122e+06	2.81964e+06	7.92325e+06	7.58645e+06	7.1954e+06	1.866	11.9674	4.52594	8.81068	4.81296
sp|P01624|KV315_HUMAN	Immunoglobulin kappa variable 3-15 OS=Homo sapiens OX=9606 GN=IGKV3-15 PE=1 SV=2	P01624	IGKV3-15	FALSE	9.68281e+06	1.00231e+07	1.02956e+07	4.37454e+06	5.12255e+06	4.19569e+06	5.91801e+06	2.01319e+06	6.55993e+06	4.10643e+06	4.1025e+06	3.918e+06	9.56131e+06	9.75539e+06	9.2169e+06	3.06986	10.7726	50.9438	2.66376	2.86732
sp|P01619|KV320_HUMAN	Immunoglobulin kappa variable 3-20 OS=Homo sapiens OX=9606 GN=IGKV3-20 PE=1 SV=2	P01619	IGKV3-20	FALSE	1.89652e+07	1.76695e+07	1.85818e+07	9.20396e+06	8.94727e+06	9.11416e+06	6.73093e+06	7.25552e+06	8.37563e+06	6.63736e+06	6.91168e+06	6.39733e+06	1.69987e+07	1.61838e+07	1.60397e+07	3.61626	1.43325	11.2708	3.8709	3.15177
sp|A0A0A0MRZ8|KVD11_HUMAN	Immunoglobulin kappa variable 3D-11 OS=Homo sapiens OX=9606 GN=IGKV3D-11 PE=3 SV=6	A0A0A0MRZ8	IGKV3D-11	FALSE	6.51959e+06	6.57865e+06	6.34598e+06	2.65922e+06	3.18351e+06	2.55959e+06	4.67539e+06	5.086e+06	5.03229e+06	3.08996e+06	2.59122e+06	2.81964e+06	7.92325e+06	7.58645e+06	7.1954e+06	1.866	11.9674	4.52594	8.81068	4.81296
sp|A0A087WSY6|KVD15_HUMAN	Immunoglobulin kappa variable 3D-15 OS=Homo sapiens OX=9606 GN=IGKV3D-15 PE=3 SV=6	A0A087WSY6	IGKV3D-15	FALSE	3.79339e+06	4.11304e+06	3.74483e+06	2.66088e+06	2.76744e+06	2.55627e+06	2.24837e+06	3.30385e+06	2.479e+06	2.60176e+06	2.57575e+06	2.61318e+06	4.589e+06	4.27158e+06	4.07488e+06	5.15094	3.9672	20.7285	0.738628	6.01633
sp|A0A0C4DH25|KVD20_HUMAN	Immunoglobulin kappa variable 3D-20 OS=Homo sapiens OX=9606 GN=IGKV3D-20 PE=3 SV=1	A0A0C4DH25	IGKV3D-20	FALSE	1.34702e+07	1.35862e+07	1.38822e+07	6.88649e+06	6.36836e+06	6.23464e+06	3.83036e+06	3.17554e+06	5.24967e+06	4.45219e+06	4.48251e+06	3.8988e+06	1.14486e+07	9.98245e+06	1.15823e+07	1.55668	5.29973	25.9543	7.68144	8.06574
sp|A0A0C4DH55|KVD07_HUMAN	Immunoglobulin kappa variable 3D-7 OS=Homo sapiens OX=9606 GN=IGKV3D-7 PE=3 SV=5	A0A0C4DH55	IGKV3D-7	FALSE	9.68281e+06	1.00231e+07	1.02956e+07	4.37454e+06	5.12255e+06	4.19569e+06	5.91801e+06	2.01319e+06	6.55993e+06	4.10643e+06	4.1025e+06	3.918e+06	9.56131e+06	9.75539e+06	9.2169e+06	3.06986	10.7726	50.9438	2.66376	2.86732
sp|P06312|KV401_HUMAN	Immunoglobulin kappa variable 4-1 OS=Homo sapiens OX=9606 GN=IGKV4-1 PE=1 SV=1	P06312	IGKV4-1	FALSE	2.7889e+06	2.63652e+06	2.88298e+06	1.15136e+06	1.35314e+06	1.39221e+06	2.68767e+06	2.34141e+06	2.36698e+06	2.99045e+06	2.74467e+06	2.99795e+06	3.59799e+06	4.05655e+06	4.04335e+06	4.4909	9.95144	7.82654	4.95073	6.69417
sp|P0CG04|IGLC1_HUMAN	Immunoglobulin lambda constant 1 OS=Homo sapiens OX=9606 GN=IGLC1 PE=1 SV=1	P0CG04	IGLC1	FALSE	1.44262e+08	1.83972e+08	1.97545e+08	5.47427e+07	5.81554e+07	5.32166e+07	1.13796e+08	1.01037e+08	1.06931e+08	6.30318e+07	6.15956e+07	6.30233e+07	1.02177e+08	9.32559e+07	9.01471e+07	15.7991	4.56686	5.95334	1.32171	6.5599
sp|P0DOY2|IGLC2_HUMAN	Immunoglobulin lambda constant 2 OS=Homo sapiens OX=9606 GN=IGLC2 PE=1 SV=1	P0DOY2	IGLC2	FALSE	1.94765e+08	2.22932e+08	2.39781e+08	6.58106e+07	6.78987e+07	6.26161e+07	1.32996e+08	1.25068e+08	1.29911e+08	7.47458e+07	7.50992e+07	7.55378e+07	1.24454e+08	1.07714e+08	1.057e+08	10.3778	4.0655	3.09006	0.528101	9.1415
sp|P0DOY3|IGLC3_HUMAN	Immunoglobulin lambda constant 3 OS=Homo sapiens OX=9606 GN=IGLC3 PE=1 SV=1	P0DOY3	IGLC3	FALSE	1.94765e+08	2.22932e+08	2.39781e+08	6.58106e+07	6.78987e+07	6.26161e+07	1.32996e+08	1.25068e+08	1.29911e+08	7.47458e+07	7.50992e+07	7.55378e+07	1.24454e+08	1.07714e+08	1.057e+08	10.3778	4.0655	3.09006	0.528101	9.1415
sp|P0CF74|IGLC6_HUMAN	Immunoglobulin lambda constant 6 OS=Homo sapiens OX=9606 GN=IGLC6 PE=1 SV=1	P0CF74	IGLC6	FALSE	1.50693e+08	1.92703e+08	2.15085e+08	5.56296e+07	5.71019e+07	5.2736e+07	1.07278e+08	1.05155e+08	1.09962e+08	6.46738e+07	6.60624e+07	6.60625e+07	1.09628e+08	9.35666e+07	9.30897e+07	17.5606	4.02709	2.24122	1.22217	9.53158
sp|A0M8Q6|IGLC7_HUMAN	Immunoglobulin lambda constant 7 OS=Homo sapiens OX=9606 GN=IGLC7 PE=1 SV=3	A0M8Q6	IGLC7	FALSE	7.14904e+07	1.22225e+08	1.41775e+08	3.75425e+07	3.71278e+07	3.44073e+07	7.9922e+07	8.19983e+07	8.3791e+07	4.72132e+07	4.90842e+07	4.93493e+07	7.68828e+07	6.3973e+07	6.90836e+07	32.4394	4.68396	2.36402	2.39823	9.29043
sp|P01700|LV147_HUMAN	Immunoglobulin lambda variable 1-47 OS=Homo sapiens OX=9606 GN=IGLV1-47 PE=1 SV=2	P01700	IGLV1-47	FALSE	164576	N/A	28348.6	N/A	N/A	N/A	16275.6	255205	233374	N/A	811850	853977	141941	N/A	7840.63	99.86	#DIV/0!	78.4953	3.57637	126.615
sp|P01701|LV151_HUMAN	Immunoglobulin lambda variable 1-51 OS=Homo sapiens OX=9606 GN=IGLV1-51 PE=1 SV=2	P01701	IGLV1-51	FALSE	3.48746e+06	2.63378e+06	2.94736e+06	207065	142610	297609	388682	2.25556e+06	835811	92336.9	211934	151346	362229	2.30723e+06	747881	14.2851	36.0882	84.0291	39.3754	90.4066
sp|P01706|LV211_HUMAN	Immunoglobulin lambda variable 2-11 OS=Homo sapiens OX=9606 GN=IGLV2-11 PE=1 SV=2	P01706	IGLV2-11	FALSE	105453	99660.7	52378.6	7.16418e+06	52226.4	113279	710545	646354	869473	307607	413033	460607	400706	437190	367444	33.9213	167.343	15.4776	19.8862	8.68273
sp|P01709|LV208_HUMAN	Immunoglobulin lambda variable 2-8 OS=Homo sapiens OX=9606 GN=IGLV2-8 PE=1 SV=2	P01709	IGLV2-8	FALSE	105453	99660.7	52378.6	7.16418e+06	52226.4	113279	710545	646354	869473	307607	413033	460607	400706	437190	367444	33.9213	167.343	15.4776	19.8862	8.68273
sp|P01715|LV301_HUMAN	Immunoglobulin lambda variable 3-1 OS=Homo sapiens OX=9606 GN=IGLV3-1 PE=1 SV=2	P01715	IGLV3-1	FALSE	N/A	N/A	N/A	N/A	11609.2	N/A	N/A	142864	N/A	104593	157146	69507.1	N/A	67136.7	218209	#DIV/0!	#DIV/0!	#DIV/0!	39.9479	74.8736
sp|A0A075B6K4|LV310_HUMAN	Immunoglobulin lambda variable 3-10 OS=Homo sapiens OX=9606 GN=IGLV3-10 PE=3 SV=2	A0A075B6K4	IGLV3-10	FALSE	845972	1.19777e+06	651397	352902	170761	153702	1.35625e+06	1.58996e+06	1.36016e+06	861880	485055	301946	518906	975545	1.01656e+06	30.8255	48.9013	9.32216	51.9438	33.0037
sp|P01714|LV319_HUMAN	Immunoglobulin lambda variable 3-19 OS=Homo sapiens OX=9606 GN=IGLV3-19 PE=1 SV=2	P01714	IGLV3-19	FALSE	524620	433866	437069	186989	217421	200490	264690	277294	128681	185327	165495	156891	405594	361581	331021	11.0702	7.56245	36.8609	8.61691	10.2408
sp|P80748|LV321_HUMAN	Immunoglobulin lambda variable 3-21 OS=Homo sapiens OX=9606 GN=IGLV3-21 PE=1 SV=2	P80748	IGLV3-21	FALSE	2.43842e+06	2.68234e+06	2.66321e+06	210655	198184	229205	437506	452953	475146	518208	550734	508290	1.21313e+06	1.24816e+06	1.30739e+06	5.22771	7.33945	4.15653	4.22316	3.79281
sp|P01717|LV325_HUMAN	Immunoglobulin lambda variable 3-25 OS=Homo sapiens OX=9606 GN=IGLV3-25 PE=1 SV=2	P01717	IGLV3-25	FALSE	876655	1.2448e+06	787635	353084	159151	162134	1.41384e+06	1.44709e+06	1.44417e+06	757287	327909	232439	556083	908409	798347	24.9941	49.431	1.28318	63.652	23.8969
sp|A0A075B6K5|LV39_HUMAN	Immunoglobulin lambda variable 3-9 OS=Homo sapiens OX=9606 GN=IGLV3-9 PE=3 SV=1	A0A075B6K5	IGLV3-9	FALSE	2.43842e+06	2.68234e+06	2.66321e+06	210655	198184	229205	437506	452953	475146	518208	550734	508290	1.21313e+06	1.24816e+06	1.30739e+06	5.22771	7.33945	4.15653	4.22316	3.79281
sp|P04211|LV743_HUMAN	Immunoglobulin lambda variable 7-43 OS=Homo sapiens OX=9606 GN=IGLV7-43 PE=3 SV=2	P04211	IGLV7-43	FALSE	2.26928e+06	2.01126e+06	1.70966e+06	899062	835331	884085	1.66254e+06	1.59175e+06	1.62756e+06	616162	739318	457484	1.25366e+06	1.02656e+06	1.0539e+06	14.0276	3.81792	2.17519	23.3799	11.1555
sp|A0A075B6I9|LV746_HUMAN	Immunoglobulin lambda variable 7-46 OS=Homo sapiens OX=9606 GN=IGLV7-46 PE=3 SV=4	A0A075B6I9	IGLV7-46	FALSE	2.26928e+06	2.01126e+06	1.70966e+06	899062	835331	884085	1.66254e+06	1.59175e+06	1.62756e+06	616162	739318	457484	1.25366e+06	1.02656e+06	1.0539e+06	14.0276	3.81792	2.17519	23.3799	11.1555
sp|P0DOX8|IGL1_HUMAN	Immunoglobulin lambda-1 light chain OS=Homo sapiens OX=9606 PE=1 SV=1	P0DOX8	N/A	FALSE	1.63182e+08	1.84498e+08	2.19332e+08	6.75703e+07	6.34402e+07	5.85996e+07	1.25371e+08	1.15669e+08	1.19195e+08	7.15665e+07	6.9551e+07	7.03262e+07	1.1886e+08	1.0909e+08	1.05966e+08	14.9971	7.10411	4.08963	1.44249	6.04323
sp|B9A064|IGLL5_HUMAN	Immunoglobulin lambda-like polypeptide 5 OS=Homo sapiens OX=9606 GN=IGLL5 PE=2 SV=2	B9A064	IGLL5	FALSE	1.63076e+08	1.84399e+08	2.1928e+08	6.04061e+07	6.33879e+07	5.84863e+07	1.2466e+08	1.15023e+08	1.18325e+08	7.12589e+07	6.91379e+07	6.98656e+07	1.18459e+08	1.08653e+08	1.05598e+08	15.0187	4.06498	4.10401	1.53774	6.05872
sp|P0DOX6|IGM_HUMAN	Immunoglobulin mu heavy chain OS=Homo sapiens OX=9606 PE=1 SV=2	P0DOX6	N/A	FALSE	7.44478e+07	7.82782e+07	9.86976e+07	2.60466e+07	2.71152e+07	2.70415e+07	1.59012e+07	3.24063e+07	1.67863e+07	1.63842e+07	3.13897e+07	1.26309e+07	1.58806e+07	1.50448e+07	1.10316e+07	15.5551	2.23235	42.7886	49.297	18.5348
sp|P06870|KLK1_HUMAN	Kallikrein-1 OS=Homo sapiens OX=9606 GN=KLK1 PE=1 SV=2	P06870	KLK1	FALSE	780693	1.52127e+06	1.01345e+06	371478	N/A	231070	521441	218038	211346	356489	858065	264092	1.02936e+06	1.16262e+06	43610.5	34.2679	32.9547	55.8883	64.846	82.0232
sp|O95678|K2C75_HUMAN	Keratin, type II cytoskeletal 75 OS=Homo sapiens OX=9606 GN=KRT75 PE=1 SV=2	O95678	KRT75	FALSE	365365	298448	265320	166579	161034	127238	4.25873e+06	4.08677e+06	4.29001e+06	331528	249553	291837	304689	337766	322164	16.4555	14.0444	2.59824	14.0888	5.14632
sp|P22079|PERL_HUMAN	Lactoperoxidase OS=Homo sapiens OX=9606 GN=LPO PE=1 SV=2	P22079	LPO	FALSE	1.12318e+06	1.11162e+06	2.17477e+06	2.39169e+06	1.64694e+06	2.23454e+06	1.05087e+06	744599	705049	2.03047e+06	2.13842e+06	1.61172e+06	1.97624e+06	2.45169e+06	1.68145e+06	41.5346	18.7733	22.7086	14.4387	19.084
sp|P02788|TRFL_HUMAN	Lactotransferrin OS=Homo sapiens OX=9606 GN=LTF PE=1 SV=6	P02788	LTF	FALSE	4.0654e+07	3.92633e+07	4.13662e+07	1.13918e+08	1.02488e+08	1.10401e+08	2.47357e+08	2.38085e+08	2.50986e+08	4.64949e+07	5.14753e+07	4.71037e+07	6.31076e+07	6.7475e+07	5.7228e+07	2.64563	5.37445	2.71023	5.61806	8.21365
sp|P30740|ILEU_HUMAN	Leukocyte elastase inhibitor OS=Homo sapiens OX=9606 GN=SERPINB1 PE=1 SV=1	P30740	SERPINB1	FALSE	381125	429943	358406	435806	339594	384461	921638	1.35728e+06	998502	531597	392194	705424	880449	846133	807835	9.37693	12.452	21.2845	28.8967	4.29981
sp|P31025|LCN1_HUMAN	Lipocalin-1 OS=Homo sapiens OX=9606 GN=LCN1 PE=1 SV=1	P31025	LCN1	FALSE	283663	330887	184298	2.15363e+06	1.98601e+06	1.9018e+06	700897	3.45792e+06	717844	1.22087e+06	938091	1.41144e+06	380967	381649	498402	28.0995	6.366	97.6221	20.0118	16.0834
sp|P00338|LDHA_HUMAN	L-lactate dehydrogenase A chain OS=Homo sapiens OX=9606 GN=LDHA PE=1 SV=2	P00338	LDHA	FALSE	76320.9	220942	69174.7	138347	250669	177888	337887	306716	135120	178332	83645.5	187225	42781.8	97881.4	285796	70.1084	30.1505	42.01	38.3392	89.6304
sp|P61626|LYSC_HUMAN	Lysozyme C OS=Homo sapiens OX=9606 GN=LYZ PE=1 SV=1	P61626	LYZ	FALSE	630975	497196	396605	1.17446e+06	927764	1.20005e+06	2.04387e+06	1.2851e+06	1.23443e+06	778494	694544	744487	1.81187e+06	1.5089e+06	1.87286e+06	23.1331	13.6599	29.8075	5.71261	11.2594
sp|P14174|MIF_HUMAN	Macrophage migration inhibitory factor OS=Homo sapiens OX=9606 GN=MIF PE=1 SV=4	P14174	MIF	FALSE	N/A	N/A	7402.29	N/A	N/A	N/A	261646	200357	447857	N/A	66504.3	160656	N/A	N/A	N/A	#DIV/0!	#DIV/0!	42.5001	58.6154	#DIV/0!
sp|O15021|MAST4_HUMAN	Microtubule-associated serine/threonine-protein kinase 4 OS=Homo sapiens OX=9606 GN=MAST4 PE=1 SV=4	O15021	MAST4	FALSE	233658	113149	173983	51148.5	135464	71012.3	90851.3	45118.7	124975	107004	121908	119412	134232	105404	89650.8	34.71	51.3292	46.0656	6.87523	20.5971
sp|P26038|MOES_HUMAN	Moesin OS=Homo sapiens OX=9606 GN=MSN PE=1 SV=3	P26038	MSN	TRUE	81763	63718.7	N/A	164908	166383	129208	534949	553856	675483	433478	332633	308312	193950	315708	170720	17.5407	13.7134	12.9685	18.531	34.3371
sp|Q02817|MUC2_HUMAN	Mucin-2 OS=Homo sapiens OX=9606 GN=MUC2 PE=1 SV=2	Q02817	MUC2	FALSE	4.25155e+06	3.72816e+06	4.15239e+06	4.60654e+07	4.16718e+07	4.03097e+07	8.10045e+06	8.67109e+06	8.91024e+06	3.8227e+07	3.55336e+07	3.4434e+07	1.70773e+07	1.98719e+07	1.87276e+07	6.87453	7.04733	4.86005	5.41112	7.57
sp|P98088|MUC5A_HUMAN	Mucin-5AC OS=Homo sapiens OX=9606 GN=MUC5AC PE=1 SV=4	P98088	MUC5AC	FALSE	2.76868e+07	1.75262e+07	2.03603e+07	1.63285e+08	1.65405e+08	1.62901e+08	3.49729e+07	3.44653e+07	3.67495e+07	1.44164e+08	1.46937e+08	1.45268e+08	6.90747e+07	7.3471e+07	7.03468e+07	23.9878	0.82303	3.38858	0.96007	3.18785
sp|Q9HC84|MUC5B_HUMAN	Mucin-5B OS=Homo sapiens OX=9606 GN=MUC5B PE=1 SV=3	Q9HC84	MUC5B	FALSE	2.9607e+08	2.56155e+08	2.65161e+08	2.47203e+09	2.5069e+09	2.59296e+09	5.20332e+08	5.46348e+08	4.87058e+08	2.327e+09	2.28075e+09	2.29469e+09	1.11048e+09	1.17419e+09	1.15903e+09	7.68368	2.4661	5.73827	1.03123	2.89918
sp|Q8TAX7|MUC7_HUMAN	Mucin-7 OS=Homo sapiens OX=9606 GN=MUC7 PE=1 SV=2	Q8TAX7	MUC7	FALSE	76160	N/A	189534	3.54334e+06	3.45986e+06	3.43327e+06	1.91339e+06	1.98349e+06	1.97051e+06	1.46511e+06	1.42152e+06	1.66234e+06	6.66903e+06	6.22444e+06	5.50845e+06	60.3458	1.651	1.90692	8.46246	9.54609
sp|P24158|PRTN3_HUMAN	Myeloblastin OS=Homo sapiens OX=9606 GN=PRTN3 PE=1 SV=3	P24158	PRTN3	FALSE	868423	1.22157e+06	661496	844031	814423	671578	7.75458e+06	7.13267e+06	7.3413e+06	3.01497e+06	2.79304e+06	2.83237e+06	1.08952e+06	1.18894e+06	1.0215e+06	30.878	11.873	4.27182	4.11173	7.65546
sp|P05164|PERM_HUMAN	Myeloperoxidase OS=Homo sapiens OX=9606 GN=MPO PE=1 SV=1	P05164	MPO	FALSE	2.02759e+06	2.68723e+06	1.28538e+06	1.0666e+07	1.03231e+07	1.1368e+07	6.41249e+07	6.64513e+07	6.95837e+07	1.49398e+07	1.48828e+07	1.48957e+07	4.83555e+06	5.52609e+06	6.36602e+06	35.0652	4.93796	4.10569	0.2006	13.7458
sp|P60660|MYL6_HUMAN	Myosin light polypeptide 6 OS=Homo sapiens OX=9606 GN=MYL6 PE=1 SV=2	P60660	MYL6	FALSE	1.50645e+06	1.20208e+06	951874	1.2171e+06	1.35801e+06	990652	1.51343e+06	1.75453e+06	2.7346e+06	638295	1.13236e+06	806132	1.08721e+06	1.42978e+06	1.33715e+06	22.762	15.5925	32.325	29.2491	13.7931
sp|P35579|MYH9_HUMAN	Myosin-9 OS=Homo sapiens OX=9606 GN=MYH9 PE=1 SV=4	P35579	MYH9	TRUE	211931	43632.5	158099	637239	683401	484946	1.10531e+06	1.17014e+06	1.22611e+06	533516	503108	307363	322545	231865	440364	62.3337	17.2547	5.17911	27.3969	31.5278
sp|P59665|DEF1_HUMAN	Neutrophil defensin 1 OS=Homo sapiens OX=9606 GN=DEFA1 PE=1 SV=1	P59665	DEFA1	FALSE	2.09824e+07	1.98372e+07	2.20276e+07	5.16466e+07	5.074e+07	4.74481e+07	1.10962e+08	1.16398e+08	1.14041e+08	1.16918e+08	1.10157e+08	1.20838e+08	5.13864e+07	5.29447e+07	4.93002e+07	5.22965	4.42341	2.39573	4.65901	3.57073
sp|P59666|DEF3_HUMAN	Neutrophil defensin 3 OS=Homo sapiens OX=9606 GN=DEFA3 PE=1 SV=1	P59666	DEFA3	FALSE	2.09824e+07	1.98372e+07	2.20276e+07	5.16466e+07	5.074e+07	4.74481e+07	1.10962e+08	1.16398e+08	1.14041e+08	1.16918e+08	1.10157e+08	1.20838e+08	5.13864e+07	5.29447e+07	4.93002e+07	5.22965	4.42341	2.39573	4.65901	3.57073
sp|P08246|ELNE_HUMAN	Neutrophil elastase OS=Homo sapiens OX=9606 GN=ELANE PE=1 SV=1	P08246	ELANE	FALSE	1.07784e+06	1.04614e+06	1.56203e+06	3.17477e+06	2.97965e+06	3.4804e+06	1.22823e+07	1.30825e+07	1.25066e+07	4.13676e+06	3.56285e+06	3.87158e+06	1.4795e+06	2.31754e+06	1.05568e+06	23.5322	7.85905	3.27002	7.44691	39.6992
sp|P80303|NUCB2_HUMAN	Nucleobindin-2 OS=Homo sapiens OX=9606 GN=NUCB2 PE=1 SV=3	P80303	NUCB2	FALSE	490190	524600	615648	375755	421515	332816	71460.7	117021	66049.1	593190	593177	631987	992591	865372	857178	11.9278	11.7753	32.999	3.6962	8.38919
sp|P04746|AMYP_HUMAN	Pancreatic alpha-amylase OS=Homo sapiens OX=9606 GN=AMY2A PE=1 SV=2	P04746	AMY2A	FALSE	5.18797e+07	4.89621e+07	5.36798e+07	1.44414e+08	1.4318e+08	1.32953e+08	2.87159e+07	2.40836e+07	2.55343e+07	1.40966e+08	1.38994e+08	1.53367e+08	1.07773e+08	1.18369e+08	1.13989e+08	4.62226	4.48758	9.07444	5.39411	4.69662
sp|P23284|PPIB_HUMAN	Peptidyl-prolyl cis-trans isomerase B OS=Homo sapiens OX=9606 GN=PPIB PE=1 SV=2	P23284	PPIB	FALSE	33058.4	35159.2	51820.6	257947	231095	290684	269024	233649	270584	897543	812195	830635	853069	786235	736114	25.6912	11.4821	8.10406	5.3035	7.41042
sp|Q06830|PRDX1_HUMAN	Peroxiredoxin-1 OS=Homo sapiens OX=9606 GN=PRDX1 PE=1 SV=1	Q06830	PRDX1	TRUE	40361.7	80274.9	3.13766e+07	335455	158978	1.24226e+07	N/A	2.11391e+07	2.2655e+07	218135	1.77202e+07	1.72735e+07	3.0223e+07	143060	2.45627e+07	172.21	163.273	4.89539	85.0143	87.3051
sp|Q13162|PRDX4_HUMAN	Peroxiredoxin-4 OS=Homo sapiens OX=9606 GN=PRDX4 PE=1 SV=1	Q13162	PRDX4	FALSE	40361.7	80274.9	3.13766e+07	335455	158978	1.24226e+07	N/A	2.11391e+07	2.2655e+07	218135	1.77202e+07	1.72735e+07	3.0223e+07	143060	2.45627e+07	172.21	163.273	4.89539	85.0143	87.3051
sp|Q14651|PLSI_HUMAN	Plastin-1 OS=Homo sapiens OX=9606 GN=PLS1 PE=1 SV=2	Q14651	PLS1	FALSE	173301	107498	173843	109295	111358	97911.9	315305	283200	187598	110628	177980	152415	98282	78226.7	102842	25.173	6.81938	25.3525	23.128	14.0634
sp|P13796|PLSL_HUMAN	Plastin-2 OS=Homo sapiens OX=9606 GN=LCP1 PE=1 SV=6	P13796	LCP1	FALSE	276753	380371	904291	293359	230840	276989	558132	376645	746746	485657	560502	472961	526812	494973	447805	64.6358	12.1395	33.0169	9.34186	8.1146
sp|P13797|PLST_HUMAN	Plastin-3 OS=Homo sapiens OX=9606 GN=PLS3 PE=1 SV=4	P13797	PLS3	FALSE	173301	107498	173843	109295	111358	97911.9	315305	283200	187598	110628	177980	152415	98282	78226.7	102842	25.173	6.81938	25.3525	23.128	14.0634
sp|P01833|PIGR_HUMAN	Polymeric immunoglobulin receptor OS=Homo sapiens OX=9606 GN=PIGR PE=1 SV=4	P01833	PIGR	FALSE	5.53768e+08	5.29481e+08	5.54733e+08	2.30005e+08	2.23345e+08	2.25462e+08	2.89848e+08	2.7773e+08	2.86869e+08	2.42872e+08	2.4586e+08	2.41757e+08	4.38037e+08	4.24375e+08	4.10992e+08	2.62063	1.50376	2.21717	0.871213	3.18581
sp|Q6S8J3|POTEE_HUMAN	POTE ankyrin domain family member E OS=Homo sapiens OX=9606 GN=POTEE PE=2 SV=3	Q6S8J3	POTEE	FALSE	2.80924e+06	2.37423e+06	3.3584e+06	4.20526e+06	4.39404e+06	4.01459e+06	1.25388e+07	1.2358e+07	1.22527e+07	1.26214e+07	1.1601e+07	1.0675e+07	6.64499e+06	7.34688e+06	6.27139e+06	17.3213	4.51231	1.16854	8.36948	8.08404
sp|A5A3E0|POTEF_HUMAN	POTE ankyrin domain family member F OS=Homo sapiens OX=9606 GN=POTEF PE=1 SV=2	A5A3E0	POTEF	FALSE	2.80924e+06	2.37423e+06	3.3584e+06	4.20526e+06	4.39404e+06	4.01459e+06	1.25388e+07	1.2358e+07	1.22527e+07	1.26214e+07	1.1601e+07	1.0675e+07	6.64499e+06	7.34688e+06	6.27139e+06	17.3213	4.51231	1.16854	8.36948	8.08404
sp|P0CG38|POTEI_HUMAN	POTE ankyrin domain family member I OS=Homo sapiens OX=9606 GN=POTEI PE=3 SV=1	P0CG38	POTEI	FALSE	1.75664e+06	1.48247e+06	2.34526e+06	2.98637e+06	3.1004e+06	2.80737e+06	9.66462e+06	9.74964e+06	9.62653e+06	8.41415e+06	7.86187e+06	7.13377e+06	4.80681e+06	5.36405e+06	4.28672e+06	23.6824	4.9823	0.651091	8.22985	11.1797
sp|P0CG39|POTEJ_HUMAN	POTE ankyrin domain family member J OS=Homo sapiens OX=9606 GN=POTEJ PE=3 SV=1	P0CG39	POTEJ	FALSE	1.47421e+06	1.17086e+06	2.01787e+06	1.89356e+06	2.0674e+06	1.70549e+06	5.99429e+06	5.85018e+06	5.81139e+06	5.20389e+06	4.6723e+06	4.10301e+06	2.55616e+06	2.92053e+06	2.13587e+06	27.61	9.58281	1.63742	11.815	15.4742
sp|P20742|PZP_HUMAN	Pregnancy zone protein OS=Homo sapiens OX=9606 GN=PZP PE=1 SV=4	P20742	PZP	FALSE	1.83657e+06	431770	769733	2.73456e+06	2.28946e+06	2.30457e+06	8.24104e+06	3.52555e+06	3.95917e+06	2.62646e+06	1.24175e+06	882854	1.04382e+06	2.05072e+06	783975	72.405	10.3455	49.7212	58.1381	51.7527
sp|P07737|PROF1_HUMAN	Profilin-1 OS=Homo sapiens OX=9606 GN=PFN1 PE=1 SV=2	P07737	PFN1	TRUE	2.47768e+08	2.29971e+08	2.38053e+08	705355	728089	1.18811e+06	1.94795e+06	1.73813e+08	925970	672686	967406	N/A	854751	1.13337e+06	N/A	3.73474	31.1714	168.981	25.413	19.8191
sp|P12273|PIP_HUMAN	Prolactin-inducible protein OS=Homo sapiens OX=9606 GN=PIP PE=1 SV=1	P12273	PIP	FALSE	2.29568e+07	1.69631e+07	1.75558e+07	6.11176e+07	6.36989e+07	6.00566e+07	3.77306e+07	3.4806e+07	3.78552e+07	8.77898e+07	8.22975e+07	7.8649e+07	5.9695e+07	5.67252e+07	5.8959e+07	17.2388	3.0398	4.68961	5.54959	2.64559
sp|Q07954|LRP1_HUMAN	Prolow-density lipoprotein receptor-related protein 1 OS=Homo sapiens OX=9606 GN=LRP1 PE=1 SV=2	Q07954	LRP1	FALSE	2.30473e+06	430182	2.04737e+06	1.07616e+06	1.08118e+06	1.21965e+07	5.51509e+06	441793	5.04991e+06	1.53925e+06	1.46041e+06	1.72734e+06	584502	9.12277e+06	9.03142e+06	63.7452	134.157	76.4377	8.7038	78.502
sp|O43490|PROM1_HUMAN	Prominin-1 OS=Homo sapiens OX=9606 GN=PROM1 PE=1 SV=1	O43490	PROM1	FALSE	418994	322001	222926	N/A	156864	123774	256636	173601	38816.8	224407	276553	199541	42167.2	19069.2	100107	30.5116	16.6745	70.3093	16.8321	77.6268
sp|P07237|PDIA1_HUMAN	Protein disulfide-isomerase OS=Homo sapiens OX=9606 GN=P4HB PE=1 SV=3	P07237	P4HB	FALSE	318411	274183	261493	142775	103256	13084.7	682134	25322.7	481334	331870	370136	3218.17	12219.2	26966.7	502347	10.4955	76.9617	84.9354	85.8038	154.459
sp|Q6P5S2|LEG1H_HUMAN	Protein LEG1 homolog OS=Homo sapiens OX=9606 GN=LEG1 PE=1 SV=2	Q6P5S2	LEG1	FALSE	697059	586029	882130	1.62332e+06	2.19681e+06	1.87454e+06	721331	603006	1.81408e+06	1.13607e+06	1.66898e+06	1.09706e+06	1.29779e+06	1.73883e+06	1.51701e+06	20.7257	15.1446	63.8235	24.5663	14.5281
sp|P31949|S10AB_HUMAN	Protein S100-A11 OS=Homo sapiens OX=9606 GN=S100A11 PE=1 SV=2	P31949	S100A11	FALSE	579921	1.13198e+06	872571	382699	624404	444893	2.19481e+06	1.81849e+06	1.66934e+06	1.4078e+06	818603	850953	1.11221e+06	632192	1.59758e+06	32.0604	25.9314	14.296	32.2903	43.3303
sp|P80511|S10AC_HUMAN	Protein S100-A12 OS=Homo sapiens OX=9606 GN=S100A12 PE=1 SV=2	P80511	S100A12	FALSE	1.10739e+06	906195	832150	1.27601e+06	1.35417e+06	1.30603e+06	5.81546e+06	5.23915e+06	5.53936e+06	2.27271e+06	1.8713e+06	1.90105e+06	1.15924e+06	1.01904e+06	1.44153e+06	15.0153	3.00498	5.21101	11.0996	17.8343
sp|P05109|S10A8_HUMAN	Protein S100-A8 OS=Homo sapiens OX=9606 GN=S100A8 PE=1 SV=1	P05109	S100A8	FALSE	4.74676e+07	4.36416e+07	4.31784e+07	8.70746e+07	8.60066e+07	6.70808e+07	2.08243e+08	2.22107e+08	2.41319e+08	1.00069e+08	1.10853e+08	1.1374e+08	4.51386e+07	5.77878e+07	4.55019e+07	5.25903	14.0502	7.4189	6.65824	14.5533
sp|P06702|S10A9_HUMAN	Protein S100-A9 OS=Homo sapiens OX=9606 GN=S100A9 PE=1 SV=1	P06702	S100A9	FALSE	5.12399e+07	5.17359e+07	5.35098e+07	9.79457e+07	9.76989e+07	9.51559e+07	2.93701e+08	2.83816e+08	3.00287e+08	1.19652e+08	1.20134e+08	1.18806e+08	7.31589e+07	6.97371e+07	6.78103e+07	2.28793	1.59325	2.8332	0.562569	3.85692
sp|P25815|S100P_HUMAN	Protein S100-P OS=Homo sapiens OX=9606 GN=S100P PE=1 SV=2	P25815	S100P	FALSE	129534	62468.4	134131	156859	164158	409195	741125	453560	955840	371052	480421	329860	202076	387761	59511.2	36.899	59.007	35.1569	19.76	76.0438
sp|Q08188|TGM3_HUMAN	Protein-glutamine gamma-glutamyltransferase E OS=Homo sapiens OX=9606 GN=TGM3 PE=1 SV=4	Q08188	TGM3	FALSE	1.27287e+06	1.1298e+06	1.3808e+06	1.55758e+06	1.89313e+06	1.19886e+06	3.65391e+06	3.21626e+06	3.00728e+06	2.89048e+06	2.4186e+06	2.85075e+06	1.559e+06	1.49912e+06	2.52905e+06	9.98377	22.4019	10.0223	9.62255	31.0419
sp|Q9BYX7|ACTBM_HUMAN	Putative beta-actin-like protein 3 OS=Homo sapiens OX=9606 GN=POTEKP PE=5 SV=1	Q9BYX7	POTEKP	FALSE	1.99755e+06	1.80677e+06	2.38578e+06	2.11893e+06	2.14026e+06	1.92081e+06	5.16464e+06	4.93701e+06	4.64922e+06	6.88226e+06	6.33637e+06	5.5228e+06	3.07485e+06	3.241e+06	3.03057e+06	14.3	5.87442	5.25311	10.9507	3.56099
sp|P48741|HSP77_HUMAN	Putative heat shock 70 kDa protein 7 OS=Homo sapiens OX=9606 GN=HSPA7 PE=5 SV=2	P48741	HSPA7	FALSE	101335	N/A	100502	164342	105404	171251	135555	N/A	180314	468146	138839	111284	149028	205535	166414	0.583807	24.6175	20.0394	82.9323	16.666
sp|Q5VSP4|LC1L1_HUMAN	Putative lipocalin 1-like protein 1 OS=Homo sapiens OX=9606 GN=LCN1P1 PE=5 SV=1	Q5VSP4	LCN1P1	FALSE	N/A	N/A	N/A	N/A	N/A	N/A	N/A	N/A	N/A	N/A	N/A	N/A	N/A	N/A	N/A	#DIV/0!	#DIV/0!	#DIV/0!	#DIV/0!	#DIV/0!
sp|Q92928|RAB1C_HUMAN	Putative Ras-related protein Rab-1C OS=Homo sapiens OX=9606 GN=RAB1C PE=5 SV=2	Q92928	RAB1C	FALSE	123385	44376.9	155692	139625	164504	154767	430152	484455	408359	132831	152265	167165	35877	122749	108710	53.1145	8.19607	8.88645	11.4206	52.3322
sp|P14618|KPYM_HUMAN	Pyruvate kinase PKM OS=Homo sapiens OX=9606 GN=PKM PE=1 SV=4	P14618	PKM	TRUE	523266	573755	329356	120815	183404	N/A	733475	832755	763440	273741	441816	482609	188329	128498	68671.3	27.1364	29.0953	6.55756	27.7196	46.5596
sp|P35241|RADI_HUMAN	Radixin OS=Homo sapiens OX=9606 GN=RDX PE=1 SV=1	P35241	RDX	FALSE	38591.1	88638.2	62140.1	215928	215068	179013	634211	569316	485196	313049	300565	317308	239890	282289	245734	39.6654	10.3615	13.2728	2.80417	8.97706
sp|P63000|RAC1_HUMAN	Ras-related C3 botulinum toxin substrate 1 OS=Homo sapiens OX=9606 GN=RAC1 PE=1 SV=1	P63000	RAC1	TRUE	92158.8	93143.5	36716	288487	357439	341515	999985	1.07937e+06	603635	391150	283506	381608	208244	207006	154930	43.6422	10.9682	28.4973	16.9233	16.0105
sp|P15153|RAC2_HUMAN	Ras-related C3 botulinum toxin substrate 2 OS=Homo sapiens OX=9606 GN=RAC2 PE=1 SV=1	P15153	RAC2	FALSE	92158.8	93143.5	36716	288487	357439	341515	999985	1.07937e+06	603635	391150	283506	381608	208244	207006	154930	43.6422	10.9682	28.4973	16.9233	16.0105
sp|P60763|RAC3_HUMAN	Ras-related C3 botulinum toxin substrate 3 OS=Homo sapiens OX=9606 GN=RAC3 PE=1 SV=1	P60763	RAC3	FALSE	92158.8	93143.5	36716	288487	357439	341515	999985	1.07937e+06	603635	391150	283506	381608	208244	207006	154930	43.6422	10.9682	28.4973	16.9233	16.0105
sp|P61026|RAB10_HUMAN	Ras-related protein Rab-10 OS=Homo sapiens OX=9606 GN=RAB10 PE=1 SV=1	P61026	RAB10	TRUE	123385	44376.9	155692	139625	164504	154767	430152	484455	408359	132831	152265	167165	35877	122749	108710	53.1145	8.19607	8.88645	11.4206	52.3322
sp|P51153|RAB13_HUMAN	Ras-related protein Rab-13 OS=Homo sapiens OX=9606 GN=RAB13 PE=1 SV=1	P51153	RAB13	FALSE	123385	44376.9	155692	139625	164504	154767	430152	484455	408359	132831	152265	167165	35877	122749	108710	53.1145	8.19607	8.88645	11.4206	52.3322
sp|P59190|RAB15_HUMAN	Ras-related protein Rab-15 OS=Homo sapiens OX=9606 GN=RAB15 PE=1 SV=1	P59190	RAB15	FALSE	123385	44376.9	155692	139625	164504	154767	430152	484455	408359	132831	152265	167165	35877	122749	108710	53.1145	8.19607	8.88645	11.4206	52.3322
sp|P62820|RAB1A_HUMAN	Ras-related protein Rab-1A OS=Homo sapiens OX=9606 GN=RAB1A PE=1 SV=3	P62820	RAB1A	TRUE	123385	44376.9	155692	139625	164504	154767	430152	484455	408359	132831	152265	167165	35877	122749	108710	53.1145	8.19607	8.88645	11.4206	52.3322
sp|Q9H0U4|RAB1B_HUMAN	Ras-related protein Rab-1B OS=Homo sapiens OX=9606 GN=RAB1B PE=1 SV=1	Q9H0U4	RAB1B	FALSE	123385	44376.9	155692	139625	164504	154767	430152	484455	408359	132831	152265	167165	35877	122749	108710	53.1145	8.19607	8.88645	11.4206	52.3322
sp|P61006|RAB8A_HUMAN	Ras-related protein Rab-8A OS=Homo sapiens OX=9606 GN=RAB8A PE=1 SV=1	P61006	RAB8A	TRUE	123385	44376.9	155692	139625	164504	154767	430152	484455	408359	132831	152265	167165	35877	122749	108710	53.1145	8.19607	8.88645	11.4206	52.3322
sp|Q92930|RAB8B_HUMAN	Ras-related protein Rab-8B OS=Homo sapiens OX=9606 GN=RAB8B PE=1 SV=2	Q92930	RAB8B	FALSE	123385	44376.9	155692	139625	164504	154767	430152	484455	408359	132831	152265	167165	35877	122749	108710	53.1145	8.19607	8.88645	11.4206	52.3322
sp|Q9HD89|RETN_HUMAN	Resistin OS=Homo sapiens OX=9606 GN=RETN PE=1 SV=1	Q9HD89	RETN	FALSE	157784	171258	203557	109411	212810	167832	486469	566484	463693	375995	285920	250302	1118.28	114383	130522	13.2497	31.7383	10.6788	21.305	85.9864
sp|P52566|GDIR2_HUMAN	Rho GDP-dissociation inhibitor 2 OS=Homo sapiens OX=9606 GN=ARHGDIB PE=1 SV=3	P52566	ARHGDIB	FALSE	645812	326299	120813	16110.6	661242	276396	1.40612e+06	1.94638e+06	425440	568039	320808	417810	108250	740127	619890	72.6186	102.091	61.2258	28.5998	68.5573
sp|P08134|RHOC_HUMAN	Rho-related GTP-binding protein RhoC OS=Homo sapiens OX=9606 GN=RHOC PE=1 SV=1	P08134	RHOC	FALSE	210452	82084.3	252451	219789	310124	265794	296069	558994	399157	266215	202335	44812.3	176054	233541	208036	48.8583	17.03	31.6881	66.5928	13.9911
sp|P02787|TRFE_HUMAN	Serotransferrin OS=Homo sapiens OX=9606 GN=TF PE=1 SV=3	P02787	TF	FALSE	N/A	6067.18	256260	48964.7	N/A	N/A	1.07777e+06	2.52817e+06	1.37038e+06	408624	489244	742272	N/A	N/A	3.30008e+06	134.88	#DIV/0!	46.2389	31.843	#DIV/0!
sp|P02768|ALBU_HUMAN	Serum albumin OS=Homo sapiens OX=9606 GN=ALB PE=1 SV=2	P02768	ALB	TRUE	4.24167e+07	4.26313e+07	3.60225e+07	4.03161e+07	4.27695e+07	3.88152e+07	7.14263e+07	6.5484e+07	6.82056e+07	3.74642e+07	3.94994e+07	3.47287e+07	4.99122e+07	5.72298e+07	4.81418e+07	9.30485	4.91263	4.35065	6.42993	9.30796
sp|Q9UBC9|SPRR3_HUMAN	Small proline-rich protein 3 OS=Homo sapiens OX=9606 GN=SPRR3 PE=1 SV=2	Q9UBC9	SPRR3	FALSE	2.43035e+06	4.3524e+06	6.44249e+06	1.04075e+06	1.13734e+06	1.20053e+06	5.47679e+06	5.83756e+06	3.32762e+06	926210	256897	2.02248e+06	1.77525e+06	4.58659e+06	3.14128e+06	45.5188	7.14516	27.8038	83.4187	44.381
sp|P02814|SMR3B_HUMAN	Submaxillary gland androgen-regulated protein 3B OS=Homo sapiens OX=9606 GN=SMR3B PE=1 SV=2	P02814	SMR3B	FALSE	1.8675e+06	2.28602e+06	2.03262e+06	2.85763e+06	2.70707e+06	2.45172e+06	996056	1.06881e+06	1.11911e+06	9.9584e+06	9.94273e+06	9.56059e+06	2.50603e+06	2.27003e+06	2.27877e+06	10.2231	7.67919	5.82912	2.29404	5.68981
sp|P10599|THIO_HUMAN	Thioredoxin OS=Homo sapiens OX=9606 GN=TXN PE=1 SV=3	P10599	TXN	FALSE	1.10877e+06	2.10819e+06	2.80123e+06	303701	501863	79248.6	745337	1.60673e+06	327794	642967	525179	2.28364e+06	1.17745e+06	11204.9	1.9725e+06	42.4134	71.6909	73.009	85.4349	93.6195
sp|P61586|RHOA_HUMAN	Transforming protein RhoA OS=Homo sapiens OX=9606 GN=RHOA PE=1 SV=1	P61586	RHOA	TRUE	210452	82084.3	252451	219789	310124	265794	296069	558994	399157	266215	202335	44812.3	176054	233541	208036	48.8583	17.03	31.6881	66.5928	13.9911
sp|Q9BYE2|TMPSD_HUMAN	Transmembrane protease serine 13 OS=Homo sapiens OX=9606 GN=TMPRSS13 PE=2 SV=4	Q9BYE2	TMPRSS13	FALSE	1.97361e+06	1.58198e+06	1.62355e+06	889661	1.01336e+06	947209	1.58812e+06	1.47001e+06	1.30281e+06	1.36172e+06	1.53587e+06	1.43419e+06	1.15742e+06	1.3125e+06	1.01959e+06	12.4605	6.51504	9.8618	6.05854	12.5986
sp|Q07654|TFF3_HUMAN	Trefoil factor 3 OS=Homo sapiens OX=9606 GN=TFF3 PE=1 SV=2	Q07654	TFF3	FALSE	1.32702e+06	1.32068e+06	1.0625e+06	7.81531e+06	7.16368e+06	7.26169e+06	2.81834e+06	2.87962e+06	2.54678e+06	9.03091e+06	1.00451e+07	1.07555e+07	3.9994e+06	4.43943e+06	3.26828e+06	12.2033	4.73942	6.44579	8.71629	15.1593
sp|P07477|TRY1_HUMAN	Trypsin-1 OS=Homo sapiens OX=9606 GN=PRSS1 PE=1 SV=1	P07477	PRSS1	FALSE	3.40829e+06	2.65941e+06	2.66295e+06	1.69906e+06	1.45442e+06	1.26903e+06	1.80596e+06	1.98807e+06	1.78123e+06	2.23332e+06	1.97341e+06	2.19353e+06	1.76469e+06	2.32589e+06	2.08321e+06	14.8219	14.6314	6.0781	6.56215	13.6765
sp|P46939|UTRO_HUMAN	Utrophin OS=Homo sapiens OX=9606 GN=UTRN PE=1 SV=2	P46939	UTRN	FALSE	4.31058e+06	4.16485e+06	4.64212e+06	7.24793e+06	7.02445e+06	6.92025e+06	2.31243e+07	1.79314e+06	2.23857e+07	9.45172e+06	8.94116e+06	9.57676e+06	5.02116e+06	4.77472e+06	4.87061e+06	5.59367	2.36993	76.7896	3.61167	2.54103
sp|P25311|ZA2G_HUMAN	Zinc-alpha-2-glycoprotein OS=Homo sapiens OX=9606 GN=AZGP1 PE=1 SV=2	P25311	AZGP1	FALSE	3.48774e+06	5.81232e+06	1.90715e+06	7.94695e+06	7.20305e+06	7.33636e+06	1.35423e+06	744078	2.39198e+06	4.20893e+06	4.79527e+06	4.21976e+06	2.70481e+06	4.88652e+06	2.14106e+06	52.583	5.29187	55.6632	7.60991	44.6965
sp|Q96DA0|ZG16B_HUMAN	Zymogen granule protein 16 homolog B OS=Homo sapiens OX=9606 GN=ZG16B PE=1 SV=3	Q96DA0	ZG16B	FALSE	1.70947e+07	2.02914e+07	1.81143e+07	2.07535e+07	2.24051e+07	2.27002e+07	1.45214e+07	1.33614e+07	1.44605e+07	2.2342e+07	2.12405e+07	2.28669e+07	2.00054e+07	1.59322e+07	1.60822e+07	8.82625	4.77907	4.62534	3.74768	13.3192

## Sheet: WS
					Healthy controls
					Replicates			Replicates			Replicates			Replicates			Replicates
Protein Name	Protein Description	Protein Accession	Gene name	Most commonly identified EVs protein markers	AC_R1	AC_R2	AC_R3	EM_R1	EM_R2	EM_R3	ME_R1	ME_R2	ME_R3	MZ_R1	MZ_R2	MZ_R3	SR_R1	SR_R2	SR_R3	CV_AC	CV_EM	CV_ME	CV_MZ	CV_SR
sp|A0A075B6K5|LV39_HUMAN	Immunoglobulin lambda variable 3-9 OS=Homo sapiens OX=9606 GN=IGLV3-9 PE=3 SV=1	A0A075B6K5	IGLV3-9	FALSE	1.4849e+06	1.64629e+06	1.38458e+06	77676.4	146153	176096	377969	422825	371637	247930	175395	137732	315618	348723	468071	8.77162	37.8456	7.14051	29.9493	21.2437
sp|A0A075B6P5|KV228_HUMAN	Immunoglobulin kappa variable 2-28 OS=Homo sapiens OX=9606 GN=IGKV2-28 PE=3 SV=1	A0A075B6P5	IGKV2-28	FALSE	4.81873e+06	5.15176e+06	5.57213e+06	991889	1.03448e+06	974464	N/A	2.22725e+06	2.42549e+06	N/A	879254	835132	2.34757e+06	2.24705e+06	2.10565e+06	7.28732	3.08674	6.02535	3.63964	5.44171
sp|A0A075B6S2|KVD29_HUMAN	Immunoglobulin kappa variable 2D-29 OS=Homo sapiens OX=9606 GN=IGKV2D-29 PE=3 SV=1	A0A075B6S2	IGKV2D-29	FALSE	4.70478e+06	5.19925e+06	5.42051e+06	1.28636e+06	1.07291e+06	1.25168e+06	245014	2.28263e+06	2.83433e+06	38524.5	1.02781e+06	896451	4.09836e+06	2.62022e+06	2.35328e+06	7.17386	9.51634	76.3078	82.1191	31.0848
sp|A0A075B6S6|KVD30_HUMAN	Immunoglobulin kappa variable 2D-30 OS=Homo sapiens OX=9606 GN=IGKV2D-30 PE=3 SV=1	A0A075B6S6	IGKV2D-30	FALSE	4.81873e+06	5.15176e+06	5.57213e+06	991889	1.03448e+06	974464	N/A	2.22725e+06	2.42549e+06	N/A	879254	835132	2.34757e+06	2.24705e+06	2.10565e+06	7.28732	3.08674	6.02535	3.63964	5.44171
sp|A0A087WW87|KV240_HUMAN	Immunoglobulin kappa variable 2-40 OS=Homo sapiens OX=9606 GN=IGKV2-40 PE=3 SV=2	A0A087WW87	IGKV2-40	FALSE	4.81873e+06	5.15176e+06	5.57213e+06	991889	1.03448e+06	974464	N/A	2.22725e+06	2.42549e+06	N/A	879254	835132	2.34757e+06	2.24705e+06	2.10565e+06	7.28732	3.08674	6.02535	3.63964	5.44171
sp|A0A0A0MRZ7|KVD26_HUMAN	Immunoglobulin kappa variable 2D-26 OS=Homo sapiens OX=9606 GN=IGKV2D-26 PE=3 SV=1	A0A0A0MRZ7	IGKV2D-26	FALSE	4.70478e+06	5.19925e+06	5.42051e+06	1.28636e+06	1.07291e+06	1.25168e+06	245014	2.28263e+06	2.83433e+06	38524.5	1.02781e+06	896451	4.09836e+06	2.62022e+06	2.35328e+06	7.17386	9.51634	76.3078	82.1191	31.0848
sp|A0A0A0MRZ8|KVD11_HUMAN	Immunoglobulin kappa variable 3D-11 OS=Homo sapiens OX=9606 GN=IGKV3D-11 PE=3 SV=6	A0A0A0MRZ8	IGKV3D-11	FALSE	3.32652e+06	3.38952e+06	2.94729e+06	1.13671e+06	1.60204e+06	1.3806e+06	2.78729e+06	3.25182e+06	2.64169e+06	976762	1.04072e+06	1.04659e+06	2.87407e+06	3.36491e+06	2.68155e+06	7.42656	16.9507	11.0124	3.79243	11.8502
sp|A0A0B4J1V1|HV321_HUMAN	Immunoglobulin heavy variable 3-21 OS=Homo sapiens OX=9606 GN=IGHV3-21 PE=1 SV=1	A0A0B4J1V1	IGHV3-21	FALSE	1.9484e+06	2.26733e+06	2.17189e+06	595961	509462	548851	1.23693e+06	1.16948e+06	1.00413e+06	509247	481931	514589	1.01906e+06	1.34789e+06	792648	7.688	7.85369	10.5361	3.4901	26.5088
sp|A0A0B4J1X5|HV374_HUMAN	Immunoglobulin heavy variable 3-74 OS=Homo sapiens OX=9606 GN=IGHV3-74 PE=3 SV=1	A0A0B4J1X5	IGHV3-74	FALSE	3.89577e+06	4.07582e+06	4.02677e+06	817867	786279	949007	1.18122e+06	1.61398e+06	793339	811105	862796	1.03321e+06	1.45422e+06	2.02672e+06	1.5084e+06	2.32733	10.1392	34.3197	12.8794	19.0038
sp|A0A0C4DH25|KVD20_HUMAN	Immunoglobulin kappa variable 3D-20 OS=Homo sapiens OX=9606 GN=IGKV3D-20 PE=3 SV=1	A0A0C4DH25	IGKV3D-20	FALSE	5.97171e+06	2.14579e+06	3.94081e+06	1.4796e+06	1.24999e+06	1.22795e+06	3.12813e+06	3.07182e+06	2.83951e+06	2.01289e+06	3.28094e+06	2.77936e+06	3.00525e+06	5.42203e+06	5.80607e+06	47.6229	10.5645	5.07749	23.7311	32.0033
sp|A0A0C4DH42|HV366_HUMAN	Immunoglobulin heavy variable 3-66 OS=Homo sapiens OX=9606 GN=IGHV3-66 PE=3 SV=1	A0A0C4DH42	IGHV3-66	FALSE	1.9484e+06	2.26733e+06	2.17189e+06	595961	509462	548851	1.23693e+06	1.16948e+06	1.00413e+06	509247	481931	514589	1.01906e+06	1.34789e+06	792648	7.688	7.85369	10.5361	3.4901	26.5088
sp|A0A0J9YVY3|HV741_HUMAN	Immunoglobulin heavy variable 7-4-1 OS=Homo sapiens OX=9606 GN=IGHV7-4-1 PE=3 SV=1	A0A0J9YVY3	IGHV7-4-1	FALSE	1.9484e+06	2.26733e+06	2.17189e+06	595961	509462	548851	1.23693e+06	1.16948e+06	1.00413e+06	509247	481931	514589	1.01906e+06	1.34789e+06	792648	7.688	7.85369	10.5361	3.4901	26.5088
sp|A0M8Q6|IGLC7_HUMAN	Immunoglobulin lambda constant 7 OS=Homo sapiens OX=9606 GN=IGLC7 PE=1 SV=3	A0M8Q6	IGLC7	FALSE	8.85225e+07	8.66177e+07	8.5997e+07	1.31163e+07	1.32208e+07	1.29901e+07	4.7575e+07	4.43883e+07	4.83869e+07	1.40675e+07	1.34563e+07	1.49748e+07	2.22659e+07	2.22806e+07	2.39585e+07	1.51191	0.881111	4.51776	5.39366	4.26096
sp|A2NJV5|KV229_HUMAN	Immunoglobulin kappa variable 2-29 OS=Homo sapiens OX=9606 GN=IGKV2-29 PE=3 SV=2	A2NJV5	IGKV2-29	FALSE	4.70478e+06	5.19925e+06	5.42051e+06	1.28636e+06	1.07291e+06	1.25168e+06	245014	2.28263e+06	2.83433e+06	38524.5	1.02781e+06	896451	4.09836e+06	2.62022e+06	2.35328e+06	7.17386	9.51634	76.3078	82.1191	31.0848
sp|A5A3E0|POTEF_HUMAN	POTE ankyrin domain family member F OS=Homo sapiens OX=9606 GN=POTEF PE=1 SV=2	A5A3E0	POTEF	FALSE	1.59951e+06	1.40727e+06	1.48305e+06	3.97456e+06	3.8705e+06	3.31731e+06	1.64068e+07	1.48898e+07	1.65459e+07	6.44389e+06	6.84752e+06	8.41685e+06	3.17065e+06	2.83685e+06	3.01323e+06	6.47038	9.49476	5.76017	14.4041	5.55341
sp|A8K2U0|A2ML1_HUMAN	Alpha-2-macroglobulin-like protein 1 OS=Homo sapiens OX=9606 GN=A2ML1 PE=1 SV=3	A8K2U0	A2ML1	FALSE	1.52303e+06	1.17721e+06	1.36256e+06	2.2755e+06	324866	496401	4.10626e+06	4.11285e+06	3.37771e+06	1.36178e+06	1.78015e+06	405793	575430	229797	361934	12.7788	104.634	10.9308	59.5723	44.828
sp|B9A064|IGLL5_HUMAN	Immunoglobulin lambda-like polypeptide 5 OS=Homo sapiens OX=9606 GN=IGLL5 PE=2 SV=2	B9A064	IGLL5	FALSE	1.33563e+08	1.28652e+08	1.26406e+08	2.48073e+07	2.31168e+07	2.17926e+07	6.48079e+07	6.11026e+07	6.25103e+07	2.23847e+07	2.30089e+07	2.23994e+07	3.65523e+07	3.65547e+07	3.68213e+07	2.82559	6.50225	2.97801	1.57635	0.421943
sp|O60814|H2B1K_HUMAN	Histone H2B type 1-K OS=Homo sapiens OX=9606 GN=HIST1H2BK PE=1 SV=3	O60814	HIST1H2BK	FALSE	5.32632e+06	2.69051e+06	4.74419e+06	8.52735e+06	1.01883e+07	1.25092e+07	1.74779e+07	2.03438e+07	2.18775e+07	3.16801e+06	3.33963e+06	7.21062e+06	2.69533e+06	1.31668e+06	2.80962e+06	32.5525	19.2154	11.2219	49.9933	36.542
sp|P00738|HPT_HUMAN	Haptoglobin OS=Homo sapiens OX=9606 GN=HP PE=1 SV=1	P00738	HP	FALSE	155828	259380	374245	2.4112e+06	178782	121028	451080	640674	668414	163848	3.45079e+06	158508	407708	449931	414312	41.5188	144.508	20.1605	151.009	5.35692
sp|P00739|HPTR_HUMAN	Haptoglobin-related protein OS=Homo sapiens OX=9606 GN=HPR PE=2 SV=2	P00739	HPR	FALSE	155828	259380	374245	2.4112e+06	178782	121028	451080	640674	668414	163848	3.45079e+06	158508	407708	449931	414312	41.5188	144.508	20.1605	151.009	5.35692
sp|P01036|CYTS_HUMAN	Cystatin-S OS=Homo sapiens OX=9606 GN=CST4 PE=1 SV=3	P01036	CST4	FALSE	2.43176e+07	2.13957e+07	1.97386e+07	7.46109e+08	7.66723e+08	7.77315e+08	4.89661e+08	4.6342e+08	4.55239e+08	3.41126e+08	3.152e+08	3.27699e+08	1.07264e+08	1.06805e+08	1.01589e+08	10.6264	2.07881	3.83078	3.95287	2.99608
sp|P01037|CYTN_HUMAN	Cystatin-SN OS=Homo sapiens OX=9606 GN=CST1 PE=1 SV=3	P01037	CST1	FALSE	2.16954e+07	2.04351e+07	2.01113e+07	6.41032e+08	6.37424e+08	6.36188e+08	4.01116e+08	3.95706e+08	3.86101e+08	2.96263e+08	2.69165e+08	2.89471e+08	8.76965e+07	9.03508e+07	8.8695e+07	4.03382	0.39436	1.92864	4.94763	1.50778
sp|P01591|IGJ_HUMAN	Immunoglobulin J chain OS=Homo sapiens OX=9606 GN=JCHAIN PE=1 SV=4	P01591	JCHAIN	FALSE	1.16188e+08	1.12197e+08	9.63002e+07	1.86124e+07	2.08288e+07	2.13269e+07	4.45354e+07	4.4796e+07	5.4685e+07	2.50548e+07	2.39744e+07	2.31071e+07	7.19157e+07	6.13106e+07	6.9349e+07	9.72139	7.13412	12.053	4.05828	8.19376
sp|P01593|KVD33_HUMAN	Immunoglobulin kappa variable 1D-33 OS=Homo sapiens OX=9606 GN=IGKV1D-33 PE=1 SV=2	P01593	IGKV1D-33	FALSE	283613	359674	476705	89548.7	99877.6	49617.1	14748.6	407828	83556.1	16362.8	5551.43	77816	177857	121858	334026	26.054	33.3121	124.426	117.249	52.0501
sp|P01594|KV133_HUMAN	Immunoglobulin kappa variable 1-33 OS=Homo sapiens OX=9606 GN=IGKV1-33 PE=1 SV=2	P01594	IGKV1-33	FALSE	283613	359674	476705	89548.7	99877.6	49617.1	14748.6	407828	83556.1	16362.8	5551.43	77816	177857	121858	334026	26.054	33.3121	124.426	117.249	52.0501
sp|P01614|KVD40_HUMAN	Immunoglobulin kappa variable 2D-40 OS=Homo sapiens OX=9606 GN=IGKV2D-40 PE=1 SV=2	P01614	IGKV2D-40	FALSE	4.81873e+06	5.15176e+06	5.57213e+06	991889	1.03448e+06	974464	N/A	2.22725e+06	2.42549e+06	N/A	879254	835132	2.34757e+06	2.24705e+06	2.10565e+06	7.28732	3.08674	6.02535	3.63964	5.44171
sp|P01615|KVD28_HUMAN	Immunoglobulin kappa variable 2D-28 OS=Homo sapiens OX=9606 GN=IGKV2D-28 PE=1 SV=2	P01615	IGKV2D-28	FALSE	4.81873e+06	5.15176e+06	5.57213e+06	991889	1.03448e+06	974464	N/A	2.22725e+06	2.42549e+06	N/A	879254	835132	2.34757e+06	2.24705e+06	2.10565e+06	7.28732	3.08674	6.02535	3.63964	5.44171
sp|P01619|KV320_HUMAN	Immunoglobulin kappa variable 3-20 OS=Homo sapiens OX=9606 GN=IGKV3-20 PE=1 SV=2	P01619	IGKV3-20	FALSE	1.12507e+07	7.42017e+06	9.35918e+06	2.17405e+06	3.23952e+06	2.21094e+06	4.87524e+06	4.10503e+06	5.17878e+06	2.30831e+06	2.84426e+06	2.3962e+06	6.6853e+06	6.71383e+06	6.8479e+06	20.499	23.7963	11.728	11.4233	1.28644
sp|P01700|LV147_HUMAN	Immunoglobulin lambda variable 1-47 OS=Homo sapiens OX=9606 GN=IGLV1-47 PE=1 SV=2	P01700	IGLV1-47	FALSE	567880	N/A	N/A	692890	69216.7	511042	N/A	1.12204e+06	204776	103732	N/A	226295	21776.8	454261	951307	#DIV/0!	75.5781	97.7684	52.5199	97.763
sp|P01762|HV311_HUMAN	Immunoglobulin heavy variable 3-11 OS=Homo sapiens OX=9606 GN=IGHV3-11 PE=1 SV=2	P01762	IGHV3-11	FALSE	1.9484e+06	2.26733e+06	2.17189e+06	595961	509462	548851	1.23693e+06	1.16948e+06	1.00413e+06	509247	481931	514589	1.01906e+06	1.34789e+06	792648	7.688	7.85369	10.5361	3.4901	26.5088
sp|P01763|HV348_HUMAN	Immunoglobulin heavy variable 3-48 OS=Homo sapiens OX=9606 GN=IGHV3-48 PE=1 SV=2	P01763	IGHV3-48	FALSE	1.9484e+06	2.26733e+06	2.17189e+06	595961	509462	548851	1.23693e+06	1.16948e+06	1.00413e+06	509247	481931	514589	1.01906e+06	1.34789e+06	792648	7.688	7.85369	10.5361	3.4901	26.5088
sp|P01764|HV323_HUMAN	Immunoglobulin heavy variable 3-23 OS=Homo sapiens OX=9606 GN=IGHV3-23 PE=1 SV=2	P01764	IGHV3-23	FALSE	979596	1.17967e+06	1.01731e+06	256667	566102	661057	N/A	N/A	671042	209074	109675	259328	1.35363e+06	1.34845e+06	367065	10.0402	42.7535	#DIV/0!	39.5238	55.5305
sp|P01767|HV353_HUMAN	Immunoglobulin heavy variable 3-53 OS=Homo sapiens OX=9606 GN=IGHV3-53 PE=1 SV=2	P01767	IGHV3-53	FALSE	1.9484e+06	2.26733e+06	2.17189e+06	595961	509462	548851	1.23693e+06	1.16948e+06	1.00413e+06	509247	481931	514589	1.01906e+06	1.34789e+06	792648	7.688	7.85369	10.5361	3.4901	26.5088
sp|P01768|HV330_HUMAN	Immunoglobulin heavy variable 3-30 OS=Homo sapiens OX=9606 GN=IGHV3-30 PE=1 SV=2	P01768	IGHV3-30	FALSE	979596	1.17967e+06	1.01731e+06	256667	566102	661057	N/A	N/A	671042	209074	109675	259328	1.35363e+06	1.34845e+06	367065	10.0402	42.7535	#DIV/0!	39.5238	55.5305
sp|P01772|HV333_HUMAN	Immunoglobulin heavy variable 3-33 OS=Homo sapiens OX=9606 GN=IGHV3-33 PE=1 SV=2	P01772	IGHV3-33	FALSE	1.9484e+06	2.26733e+06	2.17189e+06	595961	509462	548851	1.23693e+06	1.16948e+06	1.00413e+06	509247	481931	514589	1.01906e+06	1.34789e+06	792648	7.688	7.85369	10.5361	3.4901	26.5088
sp|P01780|HV307_HUMAN	Immunoglobulin heavy variable 3-7 OS=Homo sapiens OX=9606 GN=IGHV3-7 PE=1 SV=2	P01780	IGHV3-7	FALSE	4.35172e+06	4.9191e+06	4.23175e+06	785766	672969	985811	2.32672e+06	1.46375e+06	2.92028e+06	1.34909e+06	1.2803e+06	1.4737e+06	1.91037e+06	2.36741e+06	2.12172e+06	8.1571	19.4436	32.7419	7.16778	10.723
sp|P01833|PIGR_HUMAN	Polymeric immunoglobulin receptor OS=Homo sapiens OX=9606 GN=PIGR PE=1 SV=4	P01833	PIGR	FALSE	4.15925e+08	4.37026e+08	4.14797e+08	1.05534e+08	1.05426e+08	1.08862e+08	1.77807e+08	1.90367e+08	1.94476e+08	9.69145e+07	9.55961e+07	9.67494e+07	2.10212e+08	2.0277e+08	2.32871e+08	2.96293	1.83214	4.63038	0.744976	7.28269
sp|P01834|IGKC_HUMAN	Immunoglobulin kappa constant OS=Homo sapiens OX=9606 GN=IGKC PE=1 SV=2	P01834	IGKC	FALSE	3.71864e+08	3.62292e+08	3.73596e+08	8.57039e+07	8.66337e+07	8.53096e+07	1.88571e+08	1.85368e+08	1.82414e+08	1.03859e+08	1.0169e+08	9.22845e+07	1.40835e+08	1.52272e+08	1.50702e+08	1.64887	0.791611	1.66054	6.19767	4.19088
sp|P01857|IGHG1_HUMAN	Immunoglobulin heavy constant gamma 1 OS=Homo sapiens OX=9606 GN=IGHG1 PE=1 SV=1	P01857	IGHG1	FALSE	1.62976e+07	1.0605e+07	1.16299e+07	1.54929e+07	2.22391e+07	1.59336e+07	6.77638e+07	7.02121e+07	5.46965e+07	4.46624e+06	4.93741e+06	6.31435e+06	1.6746e+07	1.80382e+07	1.51486e+07	23.6239	21.0982	12.9881	18.3294	8.69676
sp|P01859|IGHG2_HUMAN	Immunoglobulin heavy constant gamma 2 OS=Homo sapiens OX=9606 GN=IGHG2 PE=1 SV=2	P01859	IGHG2	FALSE	1.21095e+07	5.97675e+06	8.07411e+06	4.37577e+06	9.89835e+06	3.5144e+06	1.77366e+07	1.91304e+07	7.4132e+06	1.20446e+06	1.10659e+06	3.63734e+06	4.14199e+06	4.9115e+06	1.18617e+06	35.7447	58.4197	43.3645	72.3074	57.6196
sp|P01860|IGHG3_HUMAN	Immunoglobulin heavy constant gamma 3 OS=Homo sapiens OX=9606 GN=IGHG3 PE=1 SV=2	P01860	IGHG3	FALSE	1.37218e+07	7.62448e+06	9.53295e+06	8.63157e+06	1.43258e+07	8.98269e+06	4.35461e+07	4.59772e+07	3.41422e+07	2.50457e+06	2.83749e+06	4.32778e+06	9.97101e+06	1.08308e+07	8.24412e+06	30.3014	29.9721	15.1629	30.1215	13.6061
sp|P01861|IGHG4_HUMAN	Immunoglobulin heavy constant gamma 4 OS=Homo sapiens OX=9606 GN=IGHG4 PE=1 SV=1	P01861	IGHG4	FALSE	1.23554e+07	6.48663e+06	8.26134e+06	4.96463e+06	1.08346e+07	4.09048e+06	2.09532e+07	2.42817e+07	1.37343e+07	1.7982e+06	1.66754e+06	3.87482e+06	3.83419e+06	4.26775e+06	2.4262e+06	33.3149	55.318	27.4311	50.6112	27.4346
sp|P01871|IGHM_HUMAN	Immunoglobulin heavy constant mu OS=Homo sapiens OX=9606 GN=IGHM PE=1 SV=4	P01871	IGHM	FALSE	3.42903e+07	3.81965e+07	5.80312e+07	1.26536e+07	9.59354e+06	1.02273e+07	7.34408e+06	2.03852e+07	1.93972e+07	7.76465e+06	1.43045e+07	1.3744e+07	1.51965e+07	5.11763e+06	3.78355e+06	29.2602	14.9211	46.2218	30.3647	77.6827
sp|P01876|IGHA1_HUMAN	Immunoglobulin heavy constant alpha 1 OS=Homo sapiens OX=9606 GN=IGHA1 PE=1 SV=2	P01876	IGHA1	FALSE	7.98222e+08	8.51202e+08	8.27433e+08	1.58059e+08	1.62686e+08	1.52902e+08	3.28124e+08	3.43762e+08	3.08928e+08	1.68319e+08	1.60907e+08	1.58537e+08	4.21907e+08	4.19478e+08	3.98122e+08	3.21414	3.09987	5.33661	3.13873	3.16758
sp|P01877|IGHA2_HUMAN	Immunoglobulin heavy constant alpha 2 OS=Homo sapiens OX=9606 GN=IGHA2 PE=1 SV=4	P01877	IGHA2	FALSE	3.83729e+08	4.34926e+08	4.26096e+08	6.69409e+07	6.77026e+07	7.5194e+07	1.92843e+08	2.09911e+08	1.85451e+08	1.00602e+08	9.3573e+07	8.81993e+07	2.18122e+08	2.16982e+08	1.92727e+08	6.59601	6.52073	6.39818	6.60781	6.854
sp|P02763|A1AG1_HUMAN	Alpha-1-acid glycoprotein 1 OS=Homo sapiens OX=9606 GN=ORM1 PE=1 SV=1	P02763	ORM1	FALSE	246099	230693	268615	194873	163679	265513	237477	615064	589600	109061	202351	225168	423113	496697	496207	7.67583	25.0815	43.9	34.3929	8.97081
sp|P02768|ALBU_HUMAN	Serum albumin OS=Homo sapiens OX=9606 GN=ALB PE=1 SV=2	P02768	ALB	TRUE	2.34001e+08	2.40076e+08	2.42439e+08	1.34222e+08	1.2704e+08	1.32423e+08	6.62998e+08	6.24857e+08	6.33449e+08	1.35196e+08	1.33655e+08	1.43304e+08	2.24828e+08	2.55011e+08	2.16973e+08	1.82256	2.84811	3.12398	3.77303	8.64578
sp|P02787|TRFE_HUMAN	Serotransferrin OS=Homo sapiens OX=9606 GN=TF PE=1 SV=3	P02787	TF	FALSE	2.32545e+06	2.40766e+06	2.2281e+06	2.18611e+06	2.83946e+06	2.53043e+06	5.91894e+06	5.998e+06	5.78554e+06	1.57426e+06	1.51684e+06	1.96788e+06	4.80168e+06	5.14006e+06	5.643e+06	3.87368	12.9765	1.81979	14.5591	8.14895
sp|P02788|TRFL_HUMAN	Lactotransferrin OS=Homo sapiens OX=9606 GN=LTF PE=1 SV=6	P02788	LTF	FALSE	5.73393e+07	4.75769e+07	4.32756e+07	6.6767e+07	7.48602e+07	4.48621e+07	8.48362e+07	9.33648e+07	9.88206e+07	8.7351e+07	9.33574e+07	1.02205e+08	3.78606e+07	3.62169e+07	3.64952e+07	14.5886	24.9665	7.63292	7.9237	2.38683
sp|P02812|PRB2_HUMAN	Basic salivary proline-rich protein 2 OS=Homo sapiens OX=9606 GN=PRB2 PE=1 SV=3	P02812	PRB2	FALSE	94715.6	125665	91915.1	423387	446108	629431	4.03164e+06	4.06868e+06	4.66416e+06	3.9032e+06	3.95861e+06	4.11819e+06	4.10921e+06	3.62187e+06	5.21039e+06	17.9922	22.6109	8.34303	2.79526	18.8647
sp|P02814|SMR3B_HUMAN	Submaxillary gland androgen-regulated protein 3B OS=Homo sapiens OX=9606 GN=SMR3B PE=1 SV=2	P02814	SMR3B	FALSE	2.05426e+06	2.06953e+06	2.11948e+06	3.91563e+07	4.05776e+07	3.78962e+07	4.19726e+07	4.08535e+07	4.35415e+07	7.80077e+07	7.60405e+07	7.8337e+07	2.00862e+07	1.85222e+07	1.82416e+07	1.63902	3.42133	3.20554	1.60315	5.24503
sp|P03973|SLPI_HUMAN	Antileukoproteinase OS=Homo sapiens OX=9606 GN=SLPI PE=1 SV=2	P03973	SLPI	FALSE	2.50907e+06	2.18827e+06	2.186e+06	3.87485e+06	3.64892e+06	2.77049e+06	4.00963e+06	4.31813e+06	3.92955e+06	2.63189e+06	3.12425e+06	3.1085e+06	4.72196e+06	4.75161e+06	4.30347e+06	8.10101	17.0023	5.02168	9.46996	5.45722
sp|P04075|ALDOA_HUMAN	Fructose-bisphosphate aldolase A OS=Homo sapiens OX=9606 GN=ALDOA PE=1 SV=2	P04075	ALDOA	TRUE	78479.8	4108.95	N/A	N/A	117621	N/A	N/A	N/A	N/A	80703.2	73791.6	113118	78900.4	14811.3	2800.97	127.349	#DIV/0!	#DIV/0!	23.5372	127.171
sp|P04080|CYTB_HUMAN	Cystatin-B OS=Homo sapiens OX=9606 GN=CSTB PE=1 SV=2	P04080	CSTB	FALSE	6.37681e+06	6.0275e+06	6.51197e+06	1.56758e+06	1.85178e+06	2.17999e+06	1.49179e+07	2.80608e+07	1.85923e+07	2.60798e+07	2.39447e+07	2.65045e+07	1.51323e+06	3.57936e+06	2.48006e+06	3.96479	16.4197	33.0398	5.37768	40.9542
sp|P04083|ANXA1_HUMAN	Annexin A1 OS=Homo sapiens OX=9606 GN=ANXA1 PE=1 SV=2	P04083	ANXA1	TRUE	3.37848e+06	3.096e+06	1.61409e+06	5.84164e+06	4.1993e+06	3.35049e+06	1.24769e+07	1.29002e+07	1.34498e+07	3.74544e+06	4.59308e+06	5.89369e+06	3.89563e+06	4.86092e+06	3.2013e+06	35.1499	28.3718	3.76926	22.8086	20.9107
sp|P04433|KV311_HUMAN	Immunoglobulin kappa variable 3-11 OS=Homo sapiens OX=9606 GN=IGKV3-11 PE=1 SV=1	P04433	IGKV3-11	FALSE	3.32652e+06	3.38952e+06	2.94729e+06	1.13671e+06	1.60204e+06	1.3806e+06	2.78729e+06	3.25182e+06	2.64169e+06	976762	1.04072e+06	1.04659e+06	2.87407e+06	3.36491e+06	2.68155e+06	7.42656	16.9507	11.0124	3.79243	11.8502
sp|P04745|AMY1_HUMAN	Alpha-amylase 1 OS=Homo sapiens OX=9606 GN=AMY1A PE=1 SV=2	P04745	AMY1A	FALSE	7.13566e+08	6.93814e+08	7.1335e+08	1.00889e+09	1.01623e+09	1.01403e+09	4.30663e+08	4.25623e+08	4.18515e+08	1.42679e+09	1.46143e+09	1.40805e+09	1.38184e+09	1.41226e+09	1.41716e+09	1.60444	0.371485	1.43633	1.8909	1.36316
sp|P04746|AMYP_HUMAN	Pancreatic alpha-amylase OS=Homo sapiens OX=9606 GN=AMY2A PE=1 SV=2	P04746	AMY2A	FALSE	5.5205e+08	5.42773e+08	5.45626e+08	7.78427e+08	7.78953e+08	7.73025e+08	3.16717e+08	3.16196e+08	3.14467e+08	1.11025e+09	1.14367e+09	1.10175e+09	1.08456e+09	1.06291e+09	1.11447e+09	0.868919	0.422412	0.373067	1.98096	2.38102
sp|P04908|H2A1B_HUMAN	Histone H2A type 1-B/E OS=Homo sapiens OX=9606 GN=HIST1H2AB PE=1 SV=2	P04908	HIST1H2AB	FALSE	1.18608e+06	1.22333e+06	1.14468e+06	4.70328e+06	2.44858e+06	3.02055e+06	7.16132e+06	6.35403e+06	6.49386e+06	854771	727584	1.70916e+06	2.28909e+06	196149	173395	3.32076	34.5659	6.46837	48.6524	137.098
sp|P05109|S10A8_HUMAN	Protein S100-A8 OS=Homo sapiens OX=9606 GN=S100A8 PE=1 SV=1	P05109	S100A8	FALSE	7.77751e+06	8.70834e+06	9.15107e+06	1.38965e+07	1.5755e+07	1.81183e+07	1.4557e+08	1.35223e+08	1.48648e+08	3.62608e+07	3.419e+07	3.80864e+07	6.28193e+06	5.23698e+06	8.28893e+06	8.204	13.2882	4.9132	5.38839	23.4914
sp|P05164|PERM_HUMAN	Myeloperoxidase OS=Homo sapiens OX=9606 GN=MPO PE=1 SV=1	P05164	MPO	FALSE	4.57351e+06	5.7489e+06	6.06361e+06	4.94556e+06	6.39306e+06	3.63236e+06	1.88025e+07	5.10497e+07	5.33885e+07	8.32356e+06	6.43085e+06	8.02286e+06	1.92671e+07	5.97479e+06	1.73153e+07	14.379	27.6714	47.0506	13.3966	50.5969
sp|P06310|KV230_HUMAN	Immunoglobulin kappa variable 2-30 OS=Homo sapiens OX=9606 GN=IGKV2-30 PE=3 SV=2	P06310	IGKV2-30	FALSE	4.81873e+06	5.15176e+06	5.57213e+06	991889	1.03448e+06	974464	N/A	2.22725e+06	2.42549e+06	N/A	879254	835132	2.34757e+06	2.24705e+06	2.10565e+06	7.28732	3.08674	6.02535	3.63964	5.44171
sp|P06396|GELS_HUMAN	Gelsolin OS=Homo sapiens OX=9606 GN=GSN PE=1 SV=1	P06396	GSN	TRUE	500943	244020	655309	250408	290892	777009	1.84509e+06	1.81658e+06	1.94982e+06	1.17526e+06	62631.4	313658	699917	390727	459564	44.5123	66.6868	3.75092	112.836	31.4144
sp|P06702|S10A9_HUMAN	Protein S100-A9 OS=Homo sapiens OX=9606 GN=S100A9 PE=1 SV=1	P06702	S100A9	FALSE	1.49426e+07	1.6111e+07	1.32358e+07	2.08696e+07	2.4748e+07	2.4018e+07	1.87358e+08	1.79615e+08	1.88842e+08	4.38295e+07	4.26205e+07	4.63118e+07	1.7476e+07	1.18532e+07	1.35832e+07	9.79438	8.87926	2.67424	4.25256	20.1331
sp|P06733|ENOA_HUMAN	Alpha-enolase OS=Homo sapiens OX=9606 GN=ENO1 PE=1 SV=2	P06733	ENO1	TRUE	617948	924226	704149	706257	873405	1.78339e+06	8.76457e+06	8.03726e+06	8.20358e+06	2.03919e+06	2.12831e+06	2.00051e+06	797553	778345	905847	21.0932	51.711	4.57201	3.18765	8.30982
sp|P06870|KLK1_HUMAN	Kallikrein-1 OS=Homo sapiens OX=9606 GN=KLK1 PE=1 SV=2	P06870	KLK1	FALSE	2.54351e+07	2.68643e+07	2.43465e+07	2.26073e+06	1.81938e+06	1.95468e+06	6.29436e+06	6.55539e+06	5.66532e+06	5.62532e+06	6.86047e+06	6.58336e+06	8.99277e+06	8.57625e+06	9.13116e+06	4.94248	11.2405	7.41356	10.1962	3.24533
sp|P06899|H2B1J_HUMAN	Histone H2B type 1-J OS=Homo sapiens OX=9606 GN=HIST1H2BJ PE=1 SV=3	P06899	HIST1H2BJ	FALSE	2.19661e+06	2.84316e+06	1.87082e+06	7.87879e+06	7.9912e+06	8.48922e+06	1.8307e+07	1.9908e+07	2.08348e+07	2.02459e+06	1.82944e+06	4.21192e+06	2.44569e+06	1.34538e+06	2.3383e+06	21.4849	4.0011	6.4969	49.1993	29.6922
sp|P07737|PROF1_HUMAN	Profilin-1 OS=Homo sapiens OX=9606 GN=PFN1 PE=1 SV=2	P07737	PFN1	TRUE	N/A	1.06317e+06	340173	344893	665249	722461	9.8445e+06	1.03396e+07	9.21848e+06	1.37573e+06	1.35433e+06	1.45643e+06	312474	N/A	N/A	72.8598	35.235	5.73225	3.85825	#DIV/0!
sp|P09228|CYTT_HUMAN	Cystatin-SA OS=Homo sapiens OX=9606 GN=CST2 PE=1 SV=1	P09228	CST2	FALSE	9.83885e+06	8.93799e+06	8.84026e+06	3.3132e+08	3.39955e+08	3.36017e+08	2.514e+08	2.46529e+08	2.42791e+08	1.64925e+08	1.47892e+08	1.55412e+08	4.64441e+07	4.68795e+07	4.72106e+07	5.97993	1.28763	1.74856	5.46923	0.820654
sp|P0C0S5|H2AZ_HUMAN	Histone H2A.Z OS=Homo sapiens OX=9606 GN=H2AFZ PE=1 SV=2	P0C0S5	H2AFZ	FALSE	1.18608e+06	1.22333e+06	1.14468e+06	4.70328e+06	2.44858e+06	3.02055e+06	7.16132e+06	6.35403e+06	6.49386e+06	854771	727584	1.70916e+06	2.28909e+06	196149	173395	3.32076	34.5659	6.46837	48.6524	137.098
sp|P0C0S8|H2A1_HUMAN	Histone H2A type 1 OS=Homo sapiens OX=9606 GN=HIST1H2AG PE=1 SV=2	P0C0S8	HIST1H2AG	FALSE	1.18608e+06	1.22333e+06	1.14468e+06	4.70328e+06	2.44858e+06	3.02055e+06	7.16132e+06	6.35403e+06	6.49386e+06	854771	727584	1.70916e+06	2.28909e+06	196149	173395	3.32076	34.5659	6.46837	48.6524	137.098
sp|P0CF74|IGLC6_HUMAN	Immunoglobulin lambda constant 6 OS=Homo sapiens OX=9606 GN=IGLC6 PE=1 SV=1	P0CF74	IGLC6	FALSE	1.38447e+08	1.33022e+08	1.31604e+08	2.05578e+07	1.9615e+07	1.90722e+07	6.80649e+07	6.22797e+07	6.72245e+07	2.1833e+07	2.17027e+07	2.23147e+07	3.6547e+07	3.57499e+07	3.81203e+07	2.68808	3.80666	4.7465	1.46868	3.27719
sp|P0CG04|IGLC1_HUMAN	Immunoglobulin lambda constant 1 OS=Homo sapiens OX=9606 GN=IGLC1 PE=1 SV=1	P0CG04	IGLC1	FALSE	1.23345e+08	1.18616e+08	1.14906e+08	2.21181e+07	2.03613e+07	1.96143e+07	5.76744e+07	5.43889e+07	5.51204e+07	2.08823e+07	2.12757e+07	2.0699e+07	3.1523e+07	3.18327e+07	3.18675e+07	3.55538	6.21027	3.09534	1.4062	0.597585
sp|P0CG38|POTEI_HUMAN	POTE ankyrin domain family member I OS=Homo sapiens OX=9606 GN=POTEI PE=3 SV=1	P0CG38	POTEI	FALSE	740428	661906	601582	2.36649e+06	2.42644e+06	1.69346e+06	1.50214e+07	1.30553e+07	1.45634e+07	4.16056e+06	4.3575e+06	6.09115e+06	2.02478e+06	1.86887e+06	2.06979e+06	10.4229	18.8233	7.23796	21.8153	5.3043
sp|P0CG39|POTEJ_HUMAN	POTE ankyrin domain family member J OS=Homo sapiens OX=9606 GN=POTEJ PE=3 SV=1	P0CG39	POTEJ	FALSE	506727	380379	293401	1.9877e+06	2.03014e+06	1.26771e+06	1.133e+07	9.10491e+06	1.07431e+07	3.4121e+06	3.64096e+06	5.20747e+06	1.44568e+06	1.23171e+06	1.50969e+06	27.2594	24.319	11.0963	23.9112	10.4302
sp|P0DMV8|HS71A_HUMAN	Heat shock 70 kDa protein 1A OS=Homo sapiens OX=9606 GN=HSPA1A PE=1 SV=1	P0DMV8	HSPA1A	TRUE	274187	N/A	248969	496806	184744	184552	415847	2.05737e+06	369825	452871	N/A	779176	514823	1.7771e+06	491571	6.81679	62.426	101.437	37.4551	79.2796
sp|P0DMV9|HS71B_HUMAN	Heat shock 70 kDa protein 1B OS=Homo sapiens OX=9606 GN=HSPA1B PE=1 SV=1	P0DMV9	HSPA1B	FALSE	274187	N/A	248969	496806	184744	184552	415847	2.05737e+06	369825	452871	N/A	779176	514823	1.7771e+06	491571	6.81679	62.426	101.437	37.4551	79.2796
sp|P0DOX2|IGA2_HUMAN	Immunoglobulin alpha-2 heavy chain OS=Homo sapiens OX=9606 PE=1 SV=2	P0DOX2	N/A	FALSE	3.4879e+08	3.94298e+08	3.90205e+08	6.61701e+07	6.81291e+07	7.55376e+07	1.87596e+08	2.01943e+08	1.87246e+08	9.59486e+07	9.35364e+07	8.75687e+07	2.06759e+08	2.09074e+08	1.82135e+08	6.66436	7.06389	4.36184	4.67109	7.49045
sp|P0DOX5|IGG1_HUMAN	Immunoglobulin gamma-1 heavy chain OS=Homo sapiens OX=9606 PE=1 SV=2	P0DOX5	N/A	FALSE	1.62976e+07	1.0605e+07	1.16299e+07	1.54929e+07	2.22391e+07	1.59336e+07	6.77638e+07	7.02121e+07	5.46965e+07	4.46624e+06	4.93741e+06	6.31435e+06	1.6746e+07	1.80382e+07	1.51486e+07	23.6239	21.0982	12.9881	18.3294	8.69676
sp|P0DOX6|IGM_HUMAN	Immunoglobulin mu heavy chain OS=Homo sapiens OX=9606 PE=1 SV=2	P0DOX6	N/A	FALSE	3.2419e+07	3.6291e+07	5.60572e+07	1.21504e+07	9.11104e+06	9.72518e+06	6.74885e+06	2.00796e+07	1.88009e+07	7.42594e+06	1.39441e+07	1.34502e+07	1.4549e+07	4.34876e+06	3.51297e+06	30.4851	15.5592	48.3585	31.2672	82.2543
sp|P0DOX7|IGK_HUMAN	Immunoglobulin kappa light chain OS=Homo sapiens OX=9606 PE=1 SV=1	P0DOX7	N/A	FALSE	2.51121e+08	2.43551e+08	2.37252e+08	4.75148e+07	5.27052e+07	5.1226e+07	1.21542e+08	1.1546e+08	1.17315e+08	7.1796e+07	6.86556e+07	6.9509e+07	8.12561e+07	9.31796e+07	9.00722e+07	2.84625	5.29685	2.63954	2.3202	7.01527
sp|P0DOX8|IGL1_HUMAN	Immunoglobulin lambda-1 light chain OS=Homo sapiens OX=9606 PE=1 SV=1	P0DOX8	N/A	FALSE	1.34513e+08	1.29817e+08	1.27098e+08	2.55119e+07	2.36526e+07	2.2121e+07	6.57525e+07	6.19269e+07	6.34964e+07	2.2874e+07	2.34917e+07	2.30284e+07	3.68225e+07	3.71308e+07	3.7264e+07	2.8749	7.1464	3.01771	1.38979	0.61083
sp|P0DOY2|IGLC2_HUMAN	Immunoglobulin lambda constant 2 OS=Homo sapiens OX=9606 GN=IGLC2 PE=1 SV=1	P0DOY2	IGLC2	FALSE	1.46694e+08	1.425e+08	1.38196e+08	2.12219e+07	2.05089e+07	1.97819e+07	7.1097e+07	6.48577e+07	6.99815e+07	2.23249e+07	2.22536e+07	2.28469e+07	3.75142e+07	3.6699e+07	3.86676e+07	2.98291	3.51142	4.84712	1.44119	2.62876
sp|P0DOY3|IGLC3_HUMAN	Immunoglobulin lambda constant 3 OS=Homo sapiens OX=9606 GN=IGLC3 PE=1 SV=1	P0DOY3	IGLC3	FALSE	1.46694e+08	1.425e+08	1.38196e+08	2.12219e+07	2.05089e+07	1.97819e+07	7.1097e+07	6.48577e+07	6.99815e+07	2.23249e+07	2.22536e+07	2.28469e+07	3.75142e+07	3.6699e+07	3.86676e+07	2.98291	3.51142	4.84712	1.44119	2.62876
sp|P0DP02|HVC33_HUMAN	Immunoglobulin heavy variable 3-30-3 OS=Homo sapiens OX=9606 GN=IGHV3-30-3 PE=3 SV=1	P0DP02	IGHV3-30-3	FALSE	1.9484e+06	2.26733e+06	2.17189e+06	595961	509462	548851	1.23693e+06	1.16948e+06	1.00413e+06	509247	481931	514589	1.01906e+06	1.34789e+06	792648	7.688	7.85369	10.5361	3.4901	26.5088
sp|P0DP03|HV335_HUMAN	Immunoglobulin heavy variable 3-30-5 OS=Homo sapiens OX=9606 GN=IGHV3-30-5 PE=3 SV=1	P0DP03	IGHV3-30-5	FALSE	979596	1.17967e+06	1.01731e+06	256667	566102	661057	N/A	N/A	671042	209074	109675	259328	1.35363e+06	1.34845e+06	367065	10.0402	42.7535	#DIV/0!	39.5238	55.5305
sp|P10599|THIO_HUMAN	Thioredoxin OS=Homo sapiens OX=9606 GN=TXN PE=1 SV=3	P10599	TXN	FALSE	4.97825e+06	4.69766e+06	668855	398228	300943	1.73287e+06	1.62596e+06	5.4666e+06	1.37516e+07	1.01141e+06	632359	909098	1.15659e+06	784708	576510	69.9228	98.6973	89.1918	23.0448	35.0142
sp|P10909|CLUS_HUMAN	Clusterin OS=Homo sapiens OX=9606 GN=CLU PE=1 SV=1	P10909	CLU	FALSE	8.55799e+06	1.06266e+07	1.05325e+07	3.57987e+06	2.98649e+06	3.02128e+06	3.85613e+06	1.13611e+07	9.55212e+06	4.21243e+06	3.56687e+06	3.00227e+06	5.68982e+06	1.4968e+06	5.64726e+06	11.7922	10.4197	47.4377	16.8491	56.3037
sp|P11142|HSP7C_HUMAN	Heat shock cognate 71 kDa protein OS=Homo sapiens OX=9606 GN=HSPA8 PE=1 SV=1	P11142	HSPA8	FALSE	354390	N/A	126857	322355	214527	234899	916531	1.01247e+06	848993	423943	383184	279957	518920	1.7301e+06	620116	66.8638	22.2679	8.87122	20.4815	70.262
sp|P12273|PIP_HUMAN	Prolactin-inducible protein OS=Homo sapiens OX=9606 GN=PIP PE=1 SV=1	P12273	PIP	FALSE	2.7761e+07	2.5064e+07	2.53919e+07	1.56558e+08	1.52293e+08	1.55296e+08	7.71472e+07	7.35412e+07	7.82692e+07	1.26741e+08	1.22031e+08	1.28355e+08	8.5312e+07	9.05006e+07	8.91486e+07	5.64435	1.41622	3.23689	2.61369	3.04754
sp|P13796|PLSL_HUMAN	Plastin-2 OS=Homo sapiens OX=9606 GN=LCP1 PE=1 SV=6	P13796	LCP1	FALSE	588746	489061	601647	812389	562133	708431	4.59576e+06	2.77382e+06	4.50368e+06	1.02826e+06	1.01004e+06	1.14841e+06	884943	473984	578209	11.0065	18.1075	25.9326	7.07758	33.085
sp|P13797|PLST_HUMAN	Plastin-3 OS=Homo sapiens OX=9606 GN=PLS3 PE=1 SV=4	P13797	PLS3	FALSE	207782	194707	199756	192289	190979	233925	1.27632e+06	969547	1.3043e+06	330042	331946	298241	187803	200360	222942	3.28452	11.8725	15.6939	5.91552	8.74129
sp|P15311|EZRI_HUMAN	Ezrin OS=Homo sapiens OX=9606 GN=EZR PE=1 SV=4	P15311	EZR	FALSE	223932	116066	69710.6	71482.2	68124.7	62358.3	682174	798359	1.42081e+06	84123.9	104821	43142.4	27158.7	53866.7	29725.7	57.9402	6.85458	41.0688	40.5755	39.9134
sp|P16104|H2AX_HUMAN	Histone H2AX OS=Homo sapiens OX=9606 GN=H2AFX PE=1 SV=2	P16104	H2AFX	FALSE	1.18608e+06	1.22333e+06	1.14468e+06	4.70328e+06	2.44858e+06	3.02055e+06	7.16132e+06	6.35403e+06	6.49386e+06	854771	727584	1.70916e+06	2.28909e+06	196149	173395	3.32076	34.5659	6.46837	48.6524	137.098
sp|P17066|HSP76_HUMAN	Heat shock 70 kDa protein 6 OS=Homo sapiens OX=9606 GN=HSPA6 PE=1 SV=2	P17066	HSPA6	FALSE	354390	N/A	126857	322355	214527	234899	916531	1.01247e+06	848993	423943	383184	279957	518920	1.7301e+06	620116	66.8638	22.2679	8.87122	20.4815	70.262
sp|P19961|AMY2B_HUMAN	Alpha-amylase 2B OS=Homo sapiens OX=9606 GN=AMY2B PE=1 SV=1	P19961	AMY2B	FALSE	5.55959e+08	5.46077e+08	5.49124e+08	7.81664e+08	7.8196e+08	7.75977e+08	3.19015e+08	3.1843e+08	3.16669e+08	1.1167e+09	1.14979e+09	1.10791e+09	1.08791e+09	1.0659e+09	1.11753e+09	0.919436	0.432421	0.384008	1.96338	2.37566
sp|P20671|H2A1D_HUMAN	Histone H2A type 1-D OS=Homo sapiens OX=9606 GN=HIST1H2AD PE=1 SV=2	P20671	HIST1H2AD	FALSE	1.18608e+06	1.22333e+06	1.14468e+06	4.70328e+06	2.44858e+06	3.02055e+06	7.16132e+06	6.35403e+06	6.49386e+06	854771	727584	1.70916e+06	2.28909e+06	196149	173395	3.32076	34.5659	6.46837	48.6524	137.098
sp|P22079|PERL_HUMAN	Lactoperoxidase OS=Homo sapiens OX=9606 GN=LPO PE=1 SV=2	P22079	LPO	FALSE	1.7417e+06	1.57188e+06	1.83451e+06	2.39586e+06	4.60979e+06	2.73096e+06	1.24547e+06	2.00877e+06	1.77033e+06	3.35748e+06	2.30632e+06	3.5503e+06	3.67054e+06	3.2293e+06	3.48394e+06	7.76108	36.7675	23.3159	21.7991	6.39912
sp|P22528|SPR1B_HUMAN	Cornifin-B OS=Homo sapiens OX=9606 GN=SPRR1B PE=1 SV=2	P22528	SPRR1B	FALSE	2.36081e+06	2.1798e+06	2.26037e+06	1.93519e+06	1.28311e+06	1.08478e+06	2.67998e+06	2.49977e+06	1.80015e+06	2.17172e+06	2.40799e+06	2.03502e+06	2.7453e+06	2.74515e+06	2.05837e+06	4.00018	31.0189	19.9759	8.55759	15.7597
sp|P22531|SPR2E_HUMAN	Small proline-rich protein 2E OS=Homo sapiens OX=9606 GN=SPRR2E PE=2 SV=2	P22531	SPRR2E	FALSE	1.26041e+06	1.21662e+06	1.47756e+06	756058	102732	933604	8.11346e+06	7.44167e+06	6.71728e+06	1.7538e+06	1.51859e+06	1.35843e+06	173656	1.08965e+07	1.31069e+06	10.6008	73.2346	9.40521	12.8835	142.723
sp|P22532|SPR2D_HUMAN	Small proline-rich protein 2D OS=Homo sapiens OX=9606 GN=SPRR2D PE=2 SV=2	P22532	SPRR2D	FALSE	751215	741662	981547	779299	62945.5	780047	5.13258e+06	5.43551e+06	4.24254e+06	1.23465e+06	1.02836e+06	933719	75168.1	1.06323e+07	1.1188e+06	16.4674	76.5219	12.5605	14.4407	147.57
sp|P23280|CAH6_HUMAN	Carbonic anhydrase 6 OS=Homo sapiens OX=9606 GN=CA6 PE=1 SV=3	P23280	CA6	FALSE	1.11176e+07	1.11855e+07	9.35758e+06	4.33185e+06	4.35153e+06	5.69072e+06	7.7849e+06	6.52486e+06	5.76228e+06	1.75235e+07	1.87736e+07	1.68899e+07	1.26487e+07	1.53341e+07	1.38768e+07	9.81954	16.2568	15.2668	5.40634	9.63459
sp|P23527|H2B1O_HUMAN	Histone H2B type 1-O OS=Homo sapiens OX=9606 GN=HIST1H2BO PE=1 SV=3	P23527	HIST1H2BO	FALSE	2.19661e+06	2.84316e+06	1.87082e+06	7.87879e+06	7.9912e+06	8.48922e+06	1.8307e+07	1.9908e+07	2.08348e+07	2.02459e+06	1.82944e+06	4.21192e+06	2.44569e+06	1.34538e+06	2.3383e+06	21.4849	4.0011	6.4969	49.1993	29.6922
sp|P25311|ZA2G_HUMAN	Zinc-alpha-2-glycoprotein OS=Homo sapiens OX=9606 GN=AZGP1 PE=1 SV=2	P25311	AZGP1	FALSE	5.65995e+07	6.03277e+07	6.24845e+07	4.92239e+07	3.90068e+07	4.8988e+07	5.49411e+07	4.26031e+07	5.47268e+07	4.19726e+07	3.29889e+07	4.21998e+07	3.18369e+07	4.33196e+07	4.82923e+07	4.97838	12.7503	13.914	13.4521	20.5096
sp|P26038|MOES_HUMAN	Moesin OS=Homo sapiens OX=9606 GN=MSN PE=1 SV=3	P26038	MSN	FALSE	208595	47432.2	100596	130701	96343.9	83155.1	950172	767304	1.7263e+06	68003.4	112189	18522.6	N/A	45408.7	N/A	69.0826	23.7389	44.3551	70.7418	#DIV/0!
sp|P28325|CYTD_HUMAN	Cystatin-D OS=Homo sapiens OX=9606 GN=CST5 PE=1 SV=1	P28325	CST5	FALSE	N/A	109899	1.94232e+06	2.56568e+07	2.97187e+07	2.98292e+07	1.15011e+07	1.09439e+07	9.97293e+06	1.47299e+07	1.23779e+07	1.90056e+07	2.90327e+06	2.85161e+06	2.72571e+06	126.275	8.37165	7.15702	21.8595	3.23082
sp|P31025|LCN1_HUMAN	Lipocalin-1 OS=Homo sapiens OX=9606 GN=LCN1 PE=1 SV=1	P31025	LCN1	FALSE	1.7824e+06	1.15549e+06	1.24056e+06	1.35003e+07	1.4195e+07	1.42015e+07	4.57463e+06	2.55478e+06	5.0527e+06	3.41546e+06	3.09374e+06	3.52207e+06	4.98011e+06	5.89576e+06	5.29057e+06	24.4154	2.88568	32.6517	6.66868	8.64132
sp|P32926|DSG3_HUMAN	Desmoglein-3 OS=Homo sapiens OX=9606 GN=DSG3 PE=1 SV=2	P32926	DSG3	FALSE	423688	330309	407033	811904	386680	299653	1.05791e+06	1.22746e+06	1.04338e+06	783612	671007	840656	43187.2	61156.9	138253	12.8693	54.8848	9.22354	11.2833	62.455
sp|P33778|H2B1B_HUMAN	Histone H2B type 1-B OS=Homo sapiens OX=9606 GN=HIST1H2BB PE=1 SV=2	P33778	HIST1H2BB	FALSE	2.19661e+06	2.84316e+06	1.87082e+06	7.87879e+06	7.9912e+06	8.48922e+06	1.8307e+07	1.9908e+07	2.08348e+07	2.02459e+06	1.82944e+06	4.21192e+06	2.44569e+06	1.34538e+06	2.3383e+06	21.4849	4.0011	6.4969	49.1993	29.6922
sp|P34931|HS71L_HUMAN	Heat shock 70 kDa protein 1-like OS=Homo sapiens OX=9606 GN=HSPA1L PE=1 SV=2	P34931	HSPA1L	FALSE	274187	N/A	248969	496806	184744	184552	415847	2.05737e+06	369825	452871	N/A	779176	514823	1.7771e+06	491571	6.81679	62.426	101.437	37.4551	79.2796
sp|P35241|RADI_HUMAN	Radixin OS=Homo sapiens OX=9606 GN=RDX PE=1 SV=1	P35241	RDX	FALSE	223932	116066	69710.6	71482.2	68124.7	62358.3	682174	798359	1.42081e+06	84123.9	104821	43142.4	27158.7	53866.7	29725.7	57.9402	6.85458	41.0688	40.5755	39.9134
sp|P35321|SPR1A_HUMAN	Cornifin-A OS=Homo sapiens OX=9606 GN=SPRR1A PE=1 SV=2	P35321	SPRR1A	FALSE	4.87322e+06	4.21615e+06	4.37033e+06	3.87784e+06	3.24854e+06	2.48191e+06	5.0904e+06	4.79713e+06	3.58905e+06	4.3866e+06	4.29459e+06	4.09547e+06	5.51861e+06	5.42938e+06	4.40511e+06	7.65863	21.8279	17.7146	3.49413	12.09
sp|P35325|SPR2B_HUMAN	Small proline-rich protein 2B OS=Homo sapiens OX=9606 GN=SPRR2B PE=2 SV=1	P35325	SPRR2B	FALSE	1.26041e+06	1.21662e+06	1.47756e+06	756058	102732	933604	8.11346e+06	7.44167e+06	6.71728e+06	1.7538e+06	1.51859e+06	1.35843e+06	173656	1.08965e+07	1.31069e+06	10.6008	73.2346	9.40521	12.8835	142.723
sp|P35326|SPR2A_HUMAN	Small proline-rich protein 2A OS=Homo sapiens OX=9606 GN=SPRR2A PE=1 SV=1	P35326	SPRR2A	FALSE	1.26041e+06	1.21662e+06	1.47756e+06	756058	102732	933604	8.11346e+06	7.44167e+06	6.71728e+06	1.7538e+06	1.51859e+06	1.35843e+06	173656	1.08965e+07	1.31069e+06	10.6008	73.2346	9.40521	12.8835	142.723
sp|P48741|HSP77_HUMAN	Putative heat shock 70 kDa protein 7 OS=Homo sapiens OX=9606 GN=HSPA7 PE=5 SV=2	P48741	HSPA7	FALSE	354390	N/A	126857	322355	214527	234899	916531	1.01247e+06	848993	423943	383184	279957	518920	1.7301e+06	620116	66.8638	22.2679	8.87122	20.4815	70.262
sp|P52566|GDIR2_HUMAN	Rho GDP-dissociation inhibitor 2 OS=Homo sapiens OX=9606 GN=ARHGDIB PE=1 SV=3	P52566	ARHGDIB	FALSE	N/A	75768.7	103230	467479	432658	190653	1.68205e+06	1.48462e+06	1.4082e+06	538239	375162	533023	373008	603334	445878	21.6962	41.4697	9.26638	19.2233	24.8323
sp|P54652|HSP72_HUMAN	Heat shock-related 70 kDa protein 2 OS=Homo sapiens OX=9606 GN=HSPA2 PE=1 SV=1	P54652	HSPA2	FALSE	354390	N/A	126857	322355	214527	234899	916531	1.01247e+06	848993	423943	383184	279957	518920	1.7301e+06	620116	66.8638	22.2679	8.87122	20.4815	70.262
sp|P57053|H2BFS_HUMAN	Histone H2B type F-S OS=Homo sapiens OX=9606 GN=H2BFS PE=1 SV=2	P57053	H2BFS	FALSE	5.32632e+06	2.69051e+06	4.74419e+06	8.52735e+06	1.01883e+07	1.25092e+07	1.74779e+07	2.03438e+07	2.18775e+07	3.16801e+06	3.33963e+06	7.21062e+06	2.69533e+06	1.31668e+06	2.80962e+06	32.5525	19.2154	11.2219	49.9933	36.542
sp|P58876|H2B1D_HUMAN	Histone H2B type 1-D OS=Homo sapiens OX=9606 GN=HIST1H2BD PE=1 SV=2	P58876	HIST1H2BD	FALSE	5.32632e+06	2.69051e+06	4.74419e+06	8.52735e+06	1.01883e+07	1.25092e+07	1.74779e+07	2.03438e+07	2.18775e+07	3.16801e+06	3.33963e+06	7.21062e+06	2.69533e+06	1.31668e+06	2.80962e+06	32.5525	19.2154	11.2219	49.9933	36.542
sp|P59665|DEF1_HUMAN	Neutrophil defensin 1 OS=Homo sapiens OX=9606 GN=DEFA1 PE=1 SV=1	P59665	DEFA1	FALSE	1.04959e+07	1.10227e+07	9.704e+06	1.91685e+07	1.85794e+07	1.75102e+07	3.30121e+07	3.52255e+07	3.40266e+07	1.95907e+07	1.95552e+07	1.90523e+07	9.79674e+06	9.56011e+06	1.09804e+07	6.37764	4.56384	3.25034	1.55223	7.5251
sp|P59666|DEF3_HUMAN	Neutrophil defensin 3 OS=Homo sapiens OX=9606 GN=DEFA3 PE=1 SV=1	P59666	DEFA3	FALSE	1.04959e+07	1.10227e+07	9.704e+06	1.91685e+07	1.85794e+07	1.75102e+07	3.30121e+07	3.52255e+07	3.40266e+07	1.95907e+07	1.95552e+07	1.90523e+07	9.79674e+06	9.56011e+06	1.09804e+07	6.37764	4.56384	3.25034	1.55223	7.5251
sp|P60709|ACTB_HUMAN	Actin, cytoplasmic 1 OS=Homo sapiens OX=9606 GN=ACTB PE=1 SV=1	P60709	ACTB	FALSE	3.96377e+06	4.90799e+06	2.68243e+06	5.02813e+06	5.10943e+06	4.42902e+06	4.48596e+07	3.93821e+07	4.23329e+07	1.008e+07	1.20808e+07	1.22614e+07	7.42623e+06	4.87264e+06	7.55361e+06	29.0032	7.65306	6.49761	10.5515	22.855
sp|P61626|LYSC_HUMAN	Lysozyme C OS=Homo sapiens OX=9606 GN=LYZ PE=1 SV=1	P61626	LYZ	FALSE	4.88864e+06	5.18142e+06	5.76436e+06	2.62753e+06	2.68546e+06	2.5924e+06	4.96072e+06	5.449e+06	7.18117e+06	2.40035e+06	1.7657e+06	1.98096e+06	8.36701e+06	9.38703e+06	9.49744e+06	8.44617	1.78335	19.8997	15.7515	6.86086
sp|P62736|ACTA_HUMAN	Actin, aortic smooth muscle OS=Homo sapiens OX=9606 GN=ACTA2 PE=1 SV=1	P62736	ACTA2	FALSE	2.46687e+06	2.75588e+06	2.38193e+06	2.7527e+06	4.3452e+06	2.97895e+06	3.3939e+07	2.74857e+07	3.185e+07	8.5255e+06	8.79373e+06	8.52642e+06	6.54513e+06	3.75869e+06	3.71099e+06	7.73345	25.6502	10.5907	1.79452	34.7353
sp|P62805|H4_HUMAN	Histone H4 OS=Homo sapiens OX=9606 GN=HIST1H4A PE=1 SV=2	P62805	HIST1H4A	FALSE	1.82961e+06	3.838e+06	365022	4.64743e+06	9.48398e+06	4.01781e+06	5.51538e+06	2.5308e+06	4.32206e+06	7.45092e+06	5.05622e+06	4.52861e+06	4.75434e+06	2.28315e+06	3.02493e+06	86.7071	49.4361	36.4378	27.4258	37.8058
sp|P62807|H2B1C_HUMAN	Histone H2B type 1-C/E/F/G/I OS=Homo sapiens OX=9606 GN=HIST1H2BC PE=1 SV=4	P62807	HIST1H2BC	FALSE	5.32632e+06	2.69051e+06	4.74419e+06	8.52735e+06	1.01883e+07	1.25092e+07	1.74779e+07	2.03438e+07	2.18775e+07	3.16801e+06	3.33963e+06	7.21062e+06	2.69533e+06	1.31668e+06	2.80962e+06	32.5525	19.2154	11.2219	49.9933	36.542
sp|P63104|1433Z_HUMAN	14-3-3 protein zeta/delta OS=Homo sapiens OX=9606 GN=YWHAZ PE=1 SV=1	P63104	YWHAZ	FALSE	2.26286e+06	753228	849536	1.28797e+06	849629	563313	2.91502e+06	2.60569e+06	3.75363e+06	1.38336e+06	1.02488e+06	205810	544336	550607	1.67569e+06	65.5902	40.5393	19.2129	69.2719	70.5311
sp|P63261|ACTG_HUMAN	Actin, cytoplasmic 2 OS=Homo sapiens OX=9606 GN=ACTG1 PE=1 SV=1	P63261	ACTG1	FALSE	3.96377e+06	4.90799e+06	2.68243e+06	5.02813e+06	5.10943e+06	4.42902e+06	4.48596e+07	3.93821e+07	4.23329e+07	1.008e+07	1.20808e+07	1.22614e+07	7.42623e+06	4.87264e+06	7.55361e+06	29.0032	7.65306	6.49761	10.5515	22.855
sp|P63267|ACTH_HUMAN	Actin, gamma-enteric smooth muscle OS=Homo sapiens OX=9606 GN=ACTG2 PE=1 SV=1	P63267	ACTG2	FALSE	2.46687e+06	2.75588e+06	2.38193e+06	2.7527e+06	4.3452e+06	2.97895e+06	3.3939e+07	2.74857e+07	3.185e+07	8.5255e+06	8.79373e+06	8.52642e+06	6.54513e+06	3.75869e+06	3.71099e+06	7.73345	25.6502	10.5907	1.79452	34.7353
sp|P68032|ACTC_HUMAN	Actin, alpha cardiac muscle 1 OS=Homo sapiens OX=9606 GN=ACTC1 PE=1 SV=1	P68032	ACTC1	FALSE	2.81577e+06	2.87026e+06	2.50149e+06	3.25637e+06	4.37363e+06	3.24876e+06	3.51715e+07	2.86022e+07	3.24588e+07	8.69549e+06	1.02219e+07	1.05541e+07	6.8198e+06	3.80286e+06	3.95327e+06	7.29343	17.8492	10.2914	10.0897	34.9907
sp|P68133|ACTS_HUMAN	Actin, alpha skeletal muscle OS=Homo sapiens OX=9606 GN=ACTA1 PE=1 SV=1	P68133	ACTA1	FALSE	2.81577e+06	2.87026e+06	2.50149e+06	3.25637e+06	4.37363e+06	3.24876e+06	3.51715e+07	2.86022e+07	3.24588e+07	8.69549e+06	1.02219e+07	1.05541e+07	6.8198e+06	3.80286e+06	3.95327e+06	7.29343	17.8492	10.2914	10.0897	34.9907
sp|P80188|NGAL_HUMAN	Neutrophil gelatinase-associated lipocalin OS=Homo sapiens OX=9606 GN=LCN2 PE=1 SV=2	P80188	LCN2	FALSE	2.02804e+06	1.06944e+06	1.00002e+06	656783	993786	1.16238e+06	3.3565e+06	3.12118e+06	2.30171e+06	469467	559773	294918	707950	509612	715886	42.065	27.4549	18.9205	30.5044	18.1338
sp|P80303|NUCB2_HUMAN	Nucleobindin-2 OS=Homo sapiens OX=9606 GN=NUCB2 PE=1 SV=3	P80303	NUCB2	FALSE	380301	427527	462288	829229	791223	876092	624723	599427	624086	1.39003e+06	1.48107e+06	1.48224e+06	710848	863517	851744	9.71993	5.10846	2.34128	3.64601	10.5044
sp|P80748|LV321_HUMAN	Immunoglobulin lambda variable 3-21 OS=Homo sapiens OX=9606 GN=IGLV3-21 PE=1 SV=2	P80748	IGLV3-21	FALSE	1.4849e+06	1.64629e+06	1.38458e+06	77676.4	146153	176096	377969	422825	371637	247930	175395	137732	315618	348723	468071	8.77162	37.8456	7.14051	29.9493	21.2437
sp|P98088|MUC5A_HUMAN	Mucin-5AC OS=Homo sapiens OX=9606 GN=MUC5AC PE=1 SV=4	P98088	MUC5AC	FALSE	6.18895e+06	6.51592e+06	5.13011e+06	2.77033e+07	2.84423e+07	3.05759e+07	7.50161e+06	9.33658e+06	9.21728e+06	1.6765e+07	1.74204e+07	1.88501e+07	1.09642e+07	1.27591e+07	1.18607e+07	12.1851	5.1602	11.8215	6.03113	7.56602
sp|Q08188|TGM3_HUMAN	Protein-glutamine gamma-glutamyltransferase E OS=Homo sapiens OX=9606 GN=TGM3 PE=1 SV=4	Q08188	TGM3	FALSE	1.8149e+06	1.88942e+06	1.54494e+06	1.16754e+06	635386	621388	3.02296e+06	4.34049e+06	2.09267e+06	2.16295e+06	2.94851e+06	823481	1.6419e+06	496055	1.32719e+06	10.3583	38.5293	35.8326	54.3129	51.2534
sp|Q08380|LG3BP_HUMAN	Galectin-3-binding protein OS=Homo sapiens OX=9606 GN=LGALS3BP PE=1 SV=1	Q08380	LGALS3BP	FALSE	6.88339e+06	2.78895e+06	2.77116e+06	3.51293e+06	4.15343e+06	4.60805e+06	3.18213e+06	3.24933e+06	4.91541e+06	2.42804e+06	2.27738e+06	1.67832e+06	9.39927e+06	6.22118e+06	7.80199e+06	57.116	13.447	25.9601	18.637	20.3529
sp|Q14651|PLSI_HUMAN	Plastin-1 OS=Homo sapiens OX=9606 GN=PLS1 PE=1 SV=2	Q14651	PLS1	FALSE	207782	194707	199756	192289	190979	233925	1.27632e+06	969547	1.3043e+06	330042	331946	298241	187803	200360	222942	3.28452	11.8725	15.6939	5.91552	8.74129
sp|Q16777|H2A2C_HUMAN	Histone H2A type 2-C OS=Homo sapiens OX=9606 GN=HIST2H2AC PE=1 SV=4	Q16777	HIST2H2AC	FALSE	1.18608e+06	1.22333e+06	1.14468e+06	4.70328e+06	2.44858e+06	3.02055e+06	7.16132e+06	6.35403e+06	6.49386e+06	854771	727584	1.70916e+06	2.28909e+06	196149	173395	3.32076	34.5659	6.46837	48.6524	137.098
sp|Q16778|H2B2E_HUMAN	Histone H2B type 2-E OS=Homo sapiens OX=9606 GN=HIST2H2BE PE=1 SV=3	Q16778	HIST2H2BE	FALSE	2.19661e+06	2.84316e+06	1.87082e+06	7.87879e+06	7.9912e+06	8.48922e+06	1.8307e+07	1.9908e+07	2.08348e+07	2.02459e+06	1.82944e+06	4.21192e+06	2.44569e+06	1.34538e+06	2.3383e+06	21.4849	4.0011	6.4969	49.1993	29.6922
sp|Q562R1|ACTBL_HUMAN	Beta-actin-like protein 2 OS=Homo sapiens OX=9606 GN=ACTBL2 PE=1 SV=2	Q562R1	ACTBL2	FALSE	1.87675e+06	1.90146e+06	1.77442e+06	3.64564e+06	4.08475e+06	4.23745e+06	1.57633e+07	1.56551e+07	1.66159e+07	4.76194e+06	5.46199e+06	4.36353e+06	2.67786e+06	2.19114e+06	2.2528e+06	3.63913	7.70167	3.28697	11.4363	11.1633
sp|Q5QNW6|H2B2F_HUMAN	Histone H2B type 2-F OS=Homo sapiens OX=9606 GN=HIST2H2BF PE=1 SV=3	Q5QNW6	HIST2H2BF	FALSE	5.32632e+06	2.69051e+06	4.74419e+06	8.52735e+06	1.01883e+07	1.25092e+07	1.74779e+07	2.03438e+07	2.18775e+07	3.16801e+06	3.33963e+06	7.21062e+06	2.69533e+06	1.31668e+06	2.80962e+06	32.5525	19.2154	11.2219	49.9933	36.542
sp|Q5VSP4|LC1L1_HUMAN	Putative lipocalin 1-like protein 1 OS=Homo sapiens OX=9606 GN=LCN1P1 PE=5 SV=1	Q5VSP4	LCN1P1	FALSE	N/A	N/A	N/A	N/A	N/A	N/A	N/A	N/A	N/A	N/A	N/A	N/A	N/A	N/A	N/A	#DIV/0!	#DIV/0!	#DIV/0!	#DIV/0!	#DIV/0!
sp|Q6FI13|H2A2A_HUMAN	Histone H2A type 2-A OS=Homo sapiens OX=9606 GN=HIST2H2AA3 PE=1 SV=3	Q6FI13	HIST2H2AA3	FALSE	1.18608e+06	1.22333e+06	1.14468e+06	4.70328e+06	2.44858e+06	3.02055e+06	7.16132e+06	6.35403e+06	6.49386e+06	854771	727584	1.70916e+06	2.28909e+06	196149	173395	3.32076	34.5659	6.46837	48.6524	137.098
sp|Q6P5S2|LEG1H_HUMAN	Protein LEG1 homolog OS=Homo sapiens OX=9606 GN=LEG1 PE=1 SV=2	Q6P5S2	LEG1	FALSE	2.7902e+06	3.5523e+06	3.34583e+06	5.39205e+06	7.33959e+06	6.68286e+06	2.56419e+06	2.06472e+06	3.93249e+06	5.09045e+06	5.28485e+06	3.41984e+06	7.66731e+06	9.53894e+06	1.00035e+07	12.205	15.3106	33.884	22.2962	13.6351
sp|Q6S8J3|POTEE_HUMAN	POTE ankyrin domain family member E OS=Homo sapiens OX=9606 GN=POTEE PE=2 SV=3	Q6S8J3	POTEE	FALSE	1.59951e+06	1.40727e+06	1.48305e+06	3.97456e+06	3.8705e+06	3.31731e+06	1.64068e+07	1.48898e+07	1.65459e+07	6.44389e+06	6.84752e+06	8.41685e+06	3.17065e+06	2.83685e+06	3.01323e+06	6.47038	9.49476	5.76017	14.4041	5.55341
sp|Q71UI9|H2AV_HUMAN	Histone H2A.V OS=Homo sapiens OX=9606 GN=H2AFV PE=1 SV=3	Q71UI9	H2AFV	FALSE	1.18608e+06	1.22333e+06	1.14468e+06	4.70328e+06	2.44858e+06	3.02055e+06	7.16132e+06	6.35403e+06	6.49386e+06	854771	727584	1.70916e+06	2.28909e+06	196149	173395	3.32076	34.5659	6.46837	48.6524	137.098
sp|Q7L7L0|H2A3_HUMAN	Histone H2A type 3 OS=Homo sapiens OX=9606 GN=HIST3H2A PE=1 SV=3	Q7L7L0	HIST3H2A	FALSE	1.18608e+06	1.22333e+06	1.14468e+06	4.70328e+06	2.44858e+06	3.02055e+06	7.16132e+06	6.35403e+06	6.49386e+06	854771	727584	1.70916e+06	2.28909e+06	196149	173395	3.32076	34.5659	6.46837	48.6524	137.098
sp|Q8IUE6|H2A2B_HUMAN	Histone H2A type 2-B OS=Homo sapiens OX=9606 GN=HIST2H2AB PE=1 SV=3	Q8IUE6	HIST2H2AB	FALSE	1.10338e+06	1.15782e+06	1.08344e+06	3.86526e+06	1.55672e+06	2.71822e+06	6.60552e+06	4.84812e+06	4.64926e+06	757100	730485	1.64659e+06	1.99685e+06	155205	75454.8	3.45323	42.54	20.058	49.908	146.4
sp|Q8N257|H2B3B_HUMAN	Histone H2B type 3-B OS=Homo sapiens OX=9606 GN=HIST3H2BB PE=1 SV=3	Q8N257	HIST3H2BB	FALSE	2.12027e+06	2.86124e+06	1.99253e+06	2.88893e+06	2.78697e+06	3.09762e+06	1.75183e+07	1.84464e+07	1.92238e+07	1.05179e+06	1.25913e+06	1.73953e+06	598330	958206	1.02872e+06	20.1766	5.4146	4.64147	26.1295	26.7871
sp|Q8N4F0|BPIB2_HUMAN	BPI fold-containing family B member 2 OS=Homo sapiens OX=9606 GN=BPIFB2 PE=1 SV=2	Q8N4F0	BPIFB2	FALSE	4.7444e+06	4.229e+06	3.66689e+06	2.54915e+07	2.71234e+07	2.35552e+07	6.55129e+06	6.0188e+06	6.83602e+06	1.43573e+07	1.38474e+07	1.42252e+07	9.01235e+06	8.7404e+06	9.11587e+06	12.7906	7.03525	6.4128	1.87124	2.1653
sp|Q8TAX7|MUC7_HUMAN	Mucin-7 OS=Homo sapiens OX=9606 GN=MUC7 PE=1 SV=2	Q8TAX7	MUC7	FALSE	135350	148199	N/A	4.22183e+06	3.11097e+06	4.09132e+06	5.2937e+06	6.56105e+06	7.07628e+06	1.92609e+06	2.52673e+06	2.27447e+06	7.58502e+06	7.14004e+06	8.09144e+06	6.40883	15.9452	14.5374	13.4496	6.259
sp|Q8TDL5|BPIB1_HUMAN	BPI fold-containing family B member 1 OS=Homo sapiens OX=9606 GN=BPIFB1 PE=1 SV=1	Q8TDL5	BPIFB1	FALSE	5.21179e+06	3.53611e+06	5.82176e+06	1.18753e+07	1.0645e+07	1.12278e+07	5.10334e+06	3.25675e+06	3.4223e+06	5.97877e+06	9.23499e+06	1.2109e+07	7.8407e+06	1.37052e+07	4.18041e+06	24.3694	5.47082	26.0141	33.6762	56.0288
sp|Q93077|H2A1C_HUMAN	Histone H2A type 1-C OS=Homo sapiens OX=9606 GN=HIST1H2AC PE=1 SV=3	Q93077	HIST1H2AC	FALSE	1.18608e+06	1.22333e+06	1.14468e+06	4.70328e+06	2.44858e+06	3.02055e+06	7.16132e+06	6.35403e+06	6.49386e+06	854771	727584	1.70916e+06	2.28909e+06	196149	173395	3.32076	34.5659	6.46837	48.6524	137.098
sp|Q93079|H2B1H_HUMAN	Histone H2B type 1-H OS=Homo sapiens OX=9606 GN=HIST1H2BH PE=1 SV=3	Q93079	HIST1H2BH	FALSE	5.32632e+06	2.69051e+06	4.74419e+06	8.52735e+06	1.01883e+07	1.25092e+07	1.74779e+07	2.03438e+07	2.18775e+07	3.16801e+06	3.33963e+06	7.21062e+06	2.69533e+06	1.31668e+06	2.80962e+06	32.5525	19.2154	11.2219	49.9933	36.542
sp|Q96A08|H2B1A_HUMAN	Histone H2B type 1-A OS=Homo sapiens OX=9606 GN=HIST1H2BA PE=1 SV=3	Q96A08	HIST1H2BA	FALSE	1.99822e+06	2.63904e+06	1.72827e+06	7.76799e+06	7.90261e+06	8.39097e+06	1.81207e+07	1.98359e+07	2.05935e+07	1.95771e+06	1.79491e+06	3.91914e+06	2.33192e+06	1.12554e+06	2.24436e+06	22.0469	4.08707	6.49144	46.2305	35.3914
sp|Q96DA0|ZG16B_HUMAN	Zymogen granule protein 16 homolog B OS=Homo sapiens OX=9606 GN=ZG16B PE=1 SV=3	Q96DA0	ZG16B	FALSE	1.03501e+07	1.26535e+07	1.22186e+07	2.6271e+07	2.61044e+07	2.6364e+07	6.5024e+06	6.12611e+06	6.77354e+06	2.04463e+07	1.99796e+07	2.00169e+07	1.22516e+07	1.35473e+07	1.24422e+07	10.4237	0.50123	5.02737	1.28715	5.48808
sp|Q96DR5|BPIA2_HUMAN	BPI fold-containing family A member 2 OS=Homo sapiens OX=9606 GN=BPIFA2 PE=1 SV=2	Q96DR5	BPIFA2	FALSE	6.74198e+06	6.46718e+06	8.21877e+06	8.29728e+06	8.32314e+06	8.31063e+06	4.98285e+06	5.5327e+06	3.47185e+06	1.13814e+07	1.18714e+07	1.17746e+07	4.44536e+06	4.23608e+06	4.66251e+06	13.1888	0.1556	22.8876	2.22288	4.79375
sp|Q96KK5|H2A1H_HUMAN	Histone H2A type 1-H OS=Homo sapiens OX=9606 GN=HIST1H2AH PE=1 SV=3	Q96KK5	HIST1H2AH	FALSE	1.18608e+06	1.22333e+06	1.14468e+06	4.70328e+06	2.44858e+06	3.02055e+06	7.16132e+06	6.35403e+06	6.49386e+06	854771	727584	1.70916e+06	2.28909e+06	196149	173395	3.32076	34.5659	6.46837	48.6524	137.098
sp|Q96QV6|H2A1A_HUMAN	Histone H2A type 1-A OS=Homo sapiens OX=9606 GN=HIST1H2AA PE=1 SV=3	Q96QV6	HIST1H2AA	FALSE	1.18608e+06	1.22333e+06	1.14468e+06	4.70328e+06	2.44858e+06	3.02055e+06	7.16132e+06	6.35403e+06	6.49386e+06	854771	727584	1.70916e+06	2.28909e+06	196149	173395	3.32076	34.5659	6.46837	48.6524	137.098
sp|Q96RM1|SPR2F_HUMAN	Small proline-rich protein 2F OS=Homo sapiens OX=9606 GN=SPRR2F PE=3 SV=1	Q96RM1	SPRR2F	FALSE	509197	474959	496016	N/A	39786.6	153557	2.98088e+06	2.00615e+06	2.47474e+06	519154	490225	424710	98488.4	264117	191890	3.50006	83.2174	19.5992	10.1224	44.9272
sp|Q99877|H2B1N_HUMAN	Histone H2B type 1-N OS=Homo sapiens OX=9606 GN=HIST1H2BN PE=1 SV=3	Q99877	HIST1H2BN	FALSE	5.32632e+06	2.69051e+06	4.74419e+06	8.52735e+06	1.01883e+07	1.25092e+07	1.74779e+07	2.03438e+07	2.18775e+07	3.16801e+06	3.33963e+06	7.21062e+06	2.69533e+06	1.31668e+06	2.80962e+06	32.5525	19.2154	11.2219	49.9933	36.542
sp|Q99878|H2A1J_HUMAN	Histone H2A type 1-J OS=Homo sapiens OX=9606 GN=HIST1H2AJ PE=1 SV=3	Q99878	HIST1H2AJ	FALSE	1.18608e+06	1.22333e+06	1.14468e+06	4.70328e+06	2.44858e+06	3.02055e+06	7.16132e+06	6.35403e+06	6.49386e+06	854771	727584	1.70916e+06	2.28909e+06	196149	173395	3.32076	34.5659	6.46837	48.6524	137.098
sp|Q99879|H2B1M_HUMAN	Histone H2B type 1-M OS=Homo sapiens OX=9606 GN=HIST1H2BM PE=1 SV=3	Q99879	HIST1H2BM	FALSE	5.32632e+06	2.69051e+06	4.74419e+06	8.52735e+06	1.01883e+07	1.25092e+07	1.74779e+07	2.03438e+07	2.18775e+07	3.16801e+06	3.33963e+06	7.21062e+06	2.69533e+06	1.31668e+06	2.80962e+06	32.5525	19.2154	11.2219	49.9933	36.542
sp|Q99880|H2B1L_HUMAN	Histone H2B type 1-L OS=Homo sapiens OX=9606 GN=HIST1H2BL PE=1 SV=3	Q99880	HIST1H2BL	FALSE	5.32632e+06	2.69051e+06	4.74419e+06	8.52735e+06	1.01883e+07	1.25092e+07	1.74779e+07	2.03438e+07	2.18775e+07	3.16801e+06	3.33963e+06	7.21062e+06	2.69533e+06	1.31668e+06	2.80962e+06	32.5525	19.2154	11.2219	49.9933	36.542
sp|Q9BTM1|H2AJ_HUMAN	Histone H2A.J OS=Homo sapiens OX=9606 GN=H2AFJ PE=1 SV=1	Q9BTM1	H2AFJ	FALSE	1.18608e+06	1.22333e+06	1.14468e+06	4.70328e+06	2.44858e+06	3.02055e+06	7.16132e+06	6.35403e+06	6.49386e+06	854771	727584	1.70916e+06	2.28909e+06	196149	173395	3.32076	34.5659	6.46837	48.6524	137.098
sp|Q9BYE4|SPR2G_HUMAN	Small proline-rich protein 2G OS=Homo sapiens OX=9606 GN=SPRR2G PE=3 SV=1	Q9BYE4	SPRR2G	FALSE	751215	741662	981547	779299	62945.5	780047	5.13258e+06	5.43551e+06	4.24254e+06	1.23465e+06	1.02836e+06	933719	75168.1	1.06323e+07	1.1188e+06	16.4674	76.5219	12.5605	14.4407	147.57
sp|Q9BYX7|ACTBM_HUMAN	Putative beta-actin-like protein 3 OS=Homo sapiens OX=9606 GN=POTEKP PE=5 SV=1	Q9BYX7	POTEKP	FALSE	1.25317e+06	839409	979790	2.7429e+06	2.0814e+06	2.31334e+06	4.29601e+06	4.29417e+06	4.30538e+06	3.54135e+06	5.00256e+06	5.4761e+06	1.79219e+06	1.28602e+06	1.62603e+06	20.5455	14.107	0.139823	21.5802	16.4542
sp|Q9HC84|MUC5B_HUMAN	Mucin-5B OS=Homo sapiens OX=9606 GN=MUC5B PE=1 SV=3	Q9HC84	MUC5B	FALSE	1.33334e+08	1.1685e+08	1.37038e+08	5.84822e+08	5.33038e+08	5.5752e+08	1.18785e+08	1.22731e+08	1.57843e+08	3.39258e+08	3.06611e+08	2.99229e+08	2.11853e+08	2.07658e+08	2.08823e+08	8.32602	4.63866	16.1521	6.76183	1.03388
sp|Q9UBC9|SPRR3_HUMAN	Small proline-rich protein 3 OS=Homo sapiens OX=9606 GN=SPRR3 PE=1 SV=2	Q9UBC9	SPRR3	FALSE	9.33676e+06	9.57545e+06	9.7341e+06	3.36961e+06	4.04001e+06	3.86885e+06	4.29453e+07	3.52093e+07	3.78527e+07	7.14038e+06	7.36919e+06	7.60425e+06	8.04574e+06	1.08406e+07	8.89187e+06	2.09458	9.26522	10.1687	3.14657	15.4786
sp|Q9UGM3|DMBT1_HUMAN	Deleted in malignant brain tumors 1 protein OS=Homo sapiens OX=9606 GN=DMBT1 PE=1 SV=2	Q9UGM3	DMBT1	FALSE	2.43125e+08	2.25947e+08	2.25145e+08	1.34417e+08	1.3848e+08	1.46664e+08	2.05864e+08	2.03842e+08	2.01501e+08	1.75202e+08	1.81427e+08	1.83774e+08	2.74517e+08	2.75615e+08	2.82489e+08	4.38939	4.46026	1.07186	2.45899	1.55682
